# Supplementary material for: Structural flexibility of the human vault particle revealed by high-resolution cryo-EM and molecular dynamics simulations
Source: Nat Commun. 2026 May 2;17:6033. doi: 10.1038/s41467-026-72674-4 (PMC13347060; doi:10.1038/s41467-026-72674-4)
Supplement: Supplementary file 8 — Source Data [file 41467_2026_72674_MOESM8_ESM.xlsx]

## Sheet: FIG.5
fig_5c_top						fig_5d_top						fig_5e_primed				fig_5e_defect				fig_5f								fig_5g														fig_5h
Residue_Pairs	Primed	Committed	Primed_std	Committed_std		Residue_Pairs	Primed	Committed	Primed_std	Committed_std		ResidueID	Average_RMSF_A	StdDev_RMSF_A		ResidueID	Average_RMSF_A	StdDev_RMSF_A		Time_ns	Primed_Mean_nm3	Primed_mean-std_nm3	Primed_mean+std_nm3	Committed_Mean_nm3	Committed_mean-std_nm3	Committed_mean+std_nm3		Time_ns	Primed_In_Mean	Primed_In_Mean-Std	Primed_In_Mean+Std	Primed_Out_Mean	Primed_Out_Mean-Std	Primed_Out_Mean+Std	Committed_In_Mean	Committed_In_Mean-Std	Committed_In_Mean+Std	Committed_Out_Mean	Committed_Out_Mean-Std	Committed_Out_Mean+Std		Time_ns	Primed_In_Mean	Primed_In_Mean-Std	Primed_In_Mean+Std	Primed_Out_Mean	Primed_Out_Mean-Std	Primed_Out_Mean+Std	Committed_In_Mean
I36:I36	0.275767	0.234037	0.138269	0.143138		I36:I36	0.275767	0.234037	0.138269	0.143138		1	7.95268	0.0573623		1	7.24118	0.606087		0	32231	32231	32231	31763.3	31763.3	31763.3		1	0	0	0	0	0	0	0	0	0	0	0	0		1	0	0	0	0	0	0	0
Q38:N22	0.511815	0.512821	0.114616	0.164413		Q38:N22	0.511815	0.512821	0.114616	0.164413		2	6.6881	0.00447595		2	6.33116	0.198298		1	32231	32231	32231	31763.3	31763.3	31763.3		2	4355.75	4295.5	4416	668	648	688	3217.75	2968	3467.5	784.75	741.5	828		2	25.5	21	30	0	0	0	10
D39:N22	0.866516	0.832579	0.216554	0.269302		D39:N22	0.866516	0.832579	0.216554	0.269302		3	5.74006	0.00536875		3	5.77404	0.018289		2	32327.8	32323.3	32332.4	31792.9	31784.3	31801.6		3	4596.17	4527	4665.33	1276.5	1242.33	1310.67	3848.83	3633	4064.67	1251.33	1188	1314.67		3	23	19.3333	26.6667	1	0	2	11.6667
N40:N22	0.789593	0.791352	0.296266	0.319455		N40:N22	0.789593	0.791352	0.296266	0.319455		4	4.9931	0.0705639		4	5.17589	0.00981085		3	32414.3	32410.7	32417.8	31848.1	31833.2	31862.9		4	4686.12	4628.5	4743.75	1602.62	1560.5	1644.75	3958	3792	4124	1623.38	1575.25	1671.5		4	20.25	17.25	23.25	2.375	1.25	3.5	11.125
R42:D39	0.686023	0.679487	0.333208	0.331462		R42:D39	0.686023	0.679487	0.333208	0.331462		5	4.36691	0.0906965		5	4.55641	0.168694		4	32492.1	32489	32495.1	31897	31875.5	31918.4		5	4750.9	4690	4811.8	1838.8	1779.8	1897.8	4032.4	3884	4180.8	1844.7	1790.2	1899.2		5	19.5	16.6	22.4	2.2	1.2	3.2	10.9
												6	3.96997	0.0266017		6	4.33673	0.318037		5	32571.7	32564.2	32579.3	31944.4	31918.2	31970.6		6	4743.58	4600.17	4887	2037.75	1932.17	2143.33	4100.08	3945.17	4255	2004.5	1934.17	2074.83		6	18	15	21	3.08333	2	4.16667	11.3333
fig_5c_bottom						fig_5d_bottom						7	3.6694	0.0208207		7	4.34878	0.315503		6	32642.5	32626.1	32659	31996.5	31970.4	32022.7		7	4685.93	4536.71	4835.14	2201.14	2102.57	2299.71	4101.43	3947.86	4255	2145.86	2066.29	2225.43		7	17.1429	13.7143	20.5714	3.42857	2.28571	4.57143	10.9286
Residue_Pairs	Primed	Committed	Primed_std	Committed_std		Residue_Pairs	Primed	Primed_std	Defect	Defect_std		8	3.55546	0.014596		8	4.21729	0.322381		7	32705.3	32682.4	32728.2	32042.5	32013.4	32071.7		8	4672.25	4481.75	4862.75	2306.12	2192.5	2419.75	4132.38	3987	4277.75	2259.31	2169.38	2349.25		8	16.25	12.875	19.625	3.5625	2.5	4.625	10.8125
R9:Q21	0.677249	0.643791	0.191857	0.242178		R9:Q21	0.677249	0.191857	0.160131	0.31544		9	3.48784	0.0197146		9	4.07934	0.31355		8	32763.4	32740.4	32786.4	32088.1	32061	32115.1		9	4616.22	4418.78	4813.67	2404.61	2285.56	2523.67	4167.61	4021.11	4314.11	2331.78	2250.33	2413.22		9	15.8333	12.6667	19	3.83333	2.66667	5	10.7222
N234:E257	0.886606	0.887758	0.137115	0.141073		N234:E257	0.886606	0.137115	0.928105	0.0647026		10	3.38532	0.0168569		10	3.9214	0.328605		9	32817.9	32795	32840.9	32135.7	32107.5	32163.9		10	4544.3	4362	4726.6	2505.45	2390.8	2620.1	4192.1	4055.6	4328.6	2398.2	2321.5	2474.9		10	15.1	12.2	18	4.15	3	5.3	10.75
D383:R474	0.918664	0.9046	0.17102	0.190572		D383:R474	0.918664	0.17102	0.928105	0.102304		11	3.44607	0.0298037		11	3.86782	0.299046		10	32929.7	32905.2	32954.1	32225.4	32192.9	32258		11	4944.2	4743.6	5144.8	2828.1	2694	2962.2	4608.5	4419	4798	2718.5	2597	2840		11	15.9	12.7	19.1	4.6	3.4	5.8	11.9
R536:E644	0.60027	0.604701	0.267243	0.266321		R536:E644	0.60027	0.267243	0.48366	0.290978		12	3.39823	0.0297913		12	3.80061	0.324938		11	33047.4	33021.6	33073.2	32319.6	32276.5	32362.8		12	4445.1	4245.5	4644.7	3057.2	2912.4	3202	4370.65	4225.7	4515.6	2897.45	2761.2	3033.7		12	11.5	9.1	13.9	5.5	4.1	6.9	11.1
E700:S713	0.96815	0.94369	0.0453346	0.115485		E700:S713	0.96815	0.0453346	0.924837	0.142035		13	3.2791	0.0208854		13	3.65183	0.395506		12	33137.6	33109.5	33165.7	32409.5	32360	32459		13	4349.05	4107.5	4590.6	3147.25	2981.3	3313.2	4284.1	4142	4426.2	3000.5	2870.7	3130.3		13	10.35	7.8	12.9	5.8	4.6	7	10.4
												14	3.25717	0.0231826		14	3.59796	0.406204		13	33215.7	33185	33246.3	32490.9	32435.5	32546.3		14	4257.05	3991.6	4522.5	3244.7	3084.9	3404.5	4216.8	4072.7	4360.9	3105.5	2962.5	3248.5		14	10	7.2	12.8	5.65	4.5	6.8	10.35
												15	3.20081	0.0210175		15	3.54291	0.404106		14	33284.9	33250.5	33319.3	32562.6	32504.5	32620.7		15	4198.05	3931	4465.1	3300.3	3144.9	3455.7	4182	4041.7	4322.3	3181.25	3044.4	3318.1		15	9.1	6.5	11.7	6.15	4.8	7.5	9.95
												16	3.23515	0.0225984		16	3.612	0.353593		15	33342.8	33308.5	33377.1	32628.8	32567	32690.7		16	4092.9	3872.4	4313.4	3396.15	3251.7	3540.6	4124.4	3981.6	4267.2	3262.8	3135.4	3390.2		16	8.95	6.4	11.5	6.55	4.8	8.3	9.55
												17	3.23249	0.02255		17	3.60643	0.324787		16	33387.9	33358	33417.8	32685.6	32617.9	32753.4		17	4055.15	3842	4268.3	3450.55	3300.6	3600.5	4152.9	4006.3	4299.5	3289.2	3152.8	3425.6		17	8.65	6.7	10.6	6.55	4.9	8.2	9.5
												18	3.26035	0.0209435		18	3.58706	0.308275		17	33428.9	33404.9	33452.8	32744.1	32676.2	32812.1		18	4012.2	3825.1	4199.3	3489.5	3355	3624	4142.05	3984.6	4299.5	3352	3229.2	3474.8		18	8.4	6.7	10.1	6.7	5.1	8.3	9.25
												19	3.32623	0.0248159		19	3.62917	0.251805		18	33465.6	33441.9	33489.4	32799.2	32725.6	32872.7		19	4001.65	3830.6	4172.7	3546.5	3419.5	3673.5	4079.25	3911.9	4246.6	3455.95	3327.4	3584.5		19	8.15	6.1	10.2	6.9	5.5	8.3	8.7
												20	3.3607	0.0237411		20	3.61036	0.248041		19	33497.3	33473.4	33521.1	32841.5	32763.2	32919.8		20	3992.5	3789.8	4195.2	3589.75	3447.3	3732.2	4073.3	3894.9	4251.7	3504.35	3378.9	3629.8		20	8.05	5.8	10.3	7.25	5.9	8.6	8.6
												21	3.44874	0.0284093		21	3.65041	0.177132		20	33525.5	33498.9	33552.1	32880.7	32798	32963.5		21	3991.25	3782.8	4199.7	3662.8	3496.4	3829.2	4067.5	3916.2	4218.8	3568.35	3475.9	3660.8		21	7.9	5.6	10.2	7.65	6.2	9.1	8
												22	3.46386	0.0323559		22	3.72343	0.119136		21	33548	33521.7	33574.3	32916.2	32838.5	32994		22	4032.3	3790.8	4273.8	3680.9	3472	3889.8	4067.4	3915.1	4219.7	3605.6	3529.3	3681.9		22	7.85	5.6	10.1	7.35	5.8	8.9	7.65
												23	3.47194	0.0301753		23	3.76922	0.16534		22	33569.6	33542.9	33596.2	32951.6	32877.7	33025.4		23	4023	3811.2	4234.8	3718.15	3527.1	3909.2	4044.2	3862.1	4226.3	3680.75	3565.4	3796.1		23	8.25	6.3	10.2	7.5	6	9	7.85
												24	3.48325	0.0363498		24	3.80342	0.189522		23	33589	33561.8	33616.2	32978.4	32900.8	33055.9		24	4003.35	3808.5	4198.2	3747.2	3553.4	3941	4060.3	3881.4	4239.2	3715.75	3604.9	3826.6		24	8.1	6.3	9.9	7.7	6.1	9.3	7.4
												25	3.37787	0.0281794		25	3.70558	0.286276		24	33605.1	33579.5	33630.8	33004.5	32924.3	33084.6		25	3962.3	3762.9	4161.7	3800.75	3611.1	3990.4	4085.1	3900	4270.2	3726.75	3604.5	3849		25	8.15	6.4	9.9	7.8	6.3	9.3	7.95
												26	3.29034	0.0236758		26	3.66736	0.382679		25	33616.9	33593.4	33640.4	33029.8	32949.9	33109.8		26	3982.2	3786.4	4178	3809.75	3630.3	3989.2	4067.5	3877.9	4257.1	3773.2	3642.9	3903.5		26	7.95	6.4	9.5	7.75	6.7	8.8	7.7
												27	3.20608	0.0202414		27	3.53307	0.38439		26	33630.4	33606.4	33654.3	33050.3	32967.5	33133		27	3955.8	3737.6	4174	3857.65	3641.2	4074.1	4087.4	3888.3	4286.5	3799.65	3657.5	3941.8		27	8	6.3	9.7	8.15	7.1	9.2	8.2
												28	3.16456	0.0173839		28	3.51303	0.398775		27	33636.3	33607.7	33664.9	33070.4	32985.9	33154.9		28	3929.15	3713.8	4144.5	3918.45	3695.7	4141.2	4078.45	3862.5	4294.4	3806.9	3626.7	3987.1		28	7.95	6.2	9.7	8.35	7.2	9.5	7.9
												29	3.18021	0.0101881		29	3.52339	0.401777		28	33639.7	33608.6	33670.7	33088.3	33007.8	33168.9		29	3919.5	3693.8	4145.2	3925.1	3710	4140.2	4077.6	3877.3	4277.9	3806.05	3629.1	3983		29	7.5	6.2	8.8	8.25	6.7	9.8	8.35
												30	3.2122	0.0137945		30	3.60078	0.367005		29	33638.7	33605.4	33672	33107.1	33031.9	33182.2		30	3949.35	3749.8	4148.9	3920.35	3702.4	4138.3	4064.45	3869	4259.9	3811.25	3627.8	3994.7		30	7.65	6.2	9.1	7.9	6.3	9.5	8
												31	3.48445	0.0323734		31	3.87529	0.297504		30	33640.3	33604.8	33675.9	33123.9	33050.9	33197		31	3933.1	3735	4131.2	3933.6	3742.2	4125	4012.2	3842.6	4181.8	3858.05	3675.4	4040.7		31	7.6	6.3	8.9	8.1	6.6	9.6	8.25
												32	3.49985	0.0299852		32	4.07151	0.208719		31	33640.9	33601	33680.8	33137.3	33065.2	33209.4		32	3931.8	3758.8	4104.8	3945.75	3785.1	4106.4	4026.1	3849	4203.2	3868.45	3690.6	4046.3		32	8.1	6.7	9.5	7.9	6.6	9.2	8.4
												33	3.5209	0.0353797		33	4.11035	0.138491		32	33641.2	33597.1	33685.3	33148.3	33076.7	33220		33	3943.75	3768.6	4118.9	3947.9	3783	4112.8	4000.4	3854.2	4146.6	3885.9	3747.1	4024.7		33	8.3	6.8	9.8	7.65	6.4	8.9	7.8
												34	3.57034	0.0513395		34	4.18346	0.099721		33	33642.4	33594	33690.9	33157.2	33091.3	33223		34	3966.15	3783.6	4148.7	3945.55	3768.3	4122.8	4028.3	3859.9	4196.7	3847.7	3704.2	3991.2		34	8.55	7	10.1	7.75	6.7	8.8	8.55
												35	3.58716	0.0286018		35	4.22381	0.111043		34	33644.3	33594.3	33694.4	33170.5	33107.7	33233.2		35	3950.8	3759	4142.6	3970.9	3756.9	4184.9	4003.9	3841	4166.8	3870.9	3722.3	4019.5		35	8.75	6.8	10.7	7.9	6.8	9	8.35
												36	3.57904	0.0398934		36	4.12572	0.144262		35	33643.9	33593.8	33693.9	33181	33118.7	33243.3		36	3976.85	3785.2	4168.5	3962.3	3752.4	4172.2	4017.05	3868.3	4165.8	3865.15	3723.7	4006.6		36	8.9	6.8	11	7.9	6.7	9.1	7.9
												37	3.46469	0.0181494		37	3.95994	0.245643		36	33645.6	33597.3	33694	33191.6	33133.1	33250.1		37	3991.95	3832	4151.9	3947.5	3770.5	4124.5	3969	3824.5	4113.5	3893.1	3749.2	4037		37	8.75	6.6	10.9	7.6	6.4	8.8	7.15
												38	3.43443	0.00268868		38	3.94125	0.17506		37	33651.1	33607.2	33695	33196.5	33139.5	33253.5		38	4000	3841.2	4158.8	3942.5	3760.8	4124.2	3943.65	3816.3	4071	3911.85	3803.5	4020.2		38	8.7	6.5	10.9	7.6	6.5	8.7	7.1
												39	3.46189	0.00520682		39	3.97093	0.275821		38	33655.8	33614.5	33697.1	33199.4	33137.5	33261.3		39	4023.3	3870.9	4175.7	3922.2	3725.7	4118.7	3990.2	3855.5	4124.9	3904.4	3792.1	4016.7		39	8.95	6.5	11.4	7.45	6.6	8.3	6.9
												40	3.40234	0.00633719		40	3.83076	0.360498		39	33664.4	33622.8	33706	33202.8	33137.1	33268.6		40	4009.7	3848.7	4170.7	3944.4	3754.5	4134.3	3994.7	3849	4140.4	3925.7	3817	4034.4		40	8.9	6.4	11.4	7.85	7	8.7	7.05
												41	3.34589	0.0186528		41	3.7237	0.31991		40	33669.6	33631.9	33707.3	33207.4	33138	33276.8		41	4009.35	3861.8	4156.9	3956.8	3768.2	4145.4	4024.85	3869.6	4180.1	3892.85	3790.4	3995.3		41	9.05	6.7	11.4	7.7	6.8	8.6	7.05
												42	3.40394	0.0213685		42	3.82329	0.32656		41	33673.6	33637.1	33710.1	33212.2	33136.2	33288.2		42	4035.65	3887.3	4184	3927.95	3752.6	4103.3	4031.45	3886.8	4176.1	3889.15	3780.8	3997.5		42	8.6	6.4	10.8	7.9	6.9	8.9	7.3
												43	3.41078	0.0207506		43	3.84988	0.333041		42	33683.4	33653.4	33713.5	33220.4	33137.4	33303.3		43	3999.65	3852.9	4146.4	3989.5	3800.2	4178.8	4059	3925.2	4192.8	3878.05	3744.9	4011.2		43	7.8	5.5	10.1	8.25	7.1	9.4	7.7
												44	3.54217	0.0177261		44	4.13403	0.319811		43	33686.7	33664	33709.4	33232.6	33146.9	33318.3		44	4028.15	3890	4166.3	3989.35	3811.8	4166.9	4042.25	3917	4167.5	3916.4	3781.9	4050.9		44	7.75	5.5	10	8.15	6.9	9.4	7.35
												45	3.5214	0.0192967		45	4.06726	0.295158		44	33691.1	33670.9	33711.3	33241.5	33152.1	33330.8		45	4063.7	3892.5	4234.9	3968.45	3782.3	4154.6	4048.8	3922.9	4174.7	3921.9	3781.8	4062		45	8	5.8	10.2	7.85	6.8	8.9	7
												46	3.53132	0.0169664		46	4.03247	0.299566		45	33700.6	33675.7	33725.4	33252	33163.1	33340.8		46	4065.3	3885	4245.6	3965.35	3756.5	4174.2	4055.45	3938	4172.9	3918.3	3764.3	4072.3		46	8.25	6.1	10.4	7.45	6.4	8.5	7.45
												47	3.38605	0.0249722		47	3.92283	0.343573		46	33709.7	33682.3	33737.2	33262.6	33173.8	33351.4		47	4062.55	3856.2	4268.9	3992.9	3767.8	4218	4007.45	3911.9	4103	3958.9	3824.3	4093.5		47	8.15	5.7	10.6	7.45	6.4	8.5	7.3
												48	3.33892	0.0332976		48	3.79434	0.37027		47	33717.1	33689.6	33744.6	33268.4	33178.7	33358.1		48	4087.95	3880.4	4295.5	3992.25	3778.8	4205.7	3994.1	3866.7	4121.5	3969	3827	4111		48	8.55	6.1	11	7.6	6.5	8.7	8
												49	3.29578	0.0333858		49	3.6957	0.406135		48	33723.6	33697.9	33749.4	33271.4	33180	33362.8		49	4088.55	3884.4	4292.7	4010.7	3790.4	4231	3979.8	3834.5	4125.1	3950.9	3755.4	4146.4		49	8.6	6.1	11.1	8.15	6.9	9.4	8.1
												50	3.18531	0.0316447		50	3.62276	0.450694		49	33729.6	33705.6	33753.6	33277	33190.7	33363.3		50	4129.9	3938	4321.8	3982.05	3776.1	4188	3942.9	3792.5	4093.3	3973.7	3774.2	4173.2		50	8.5	6.1	10.9	7.75	6.5	9	7.95
												51	3.16641	0.043325		51	3.73238	0.66309		50	33740.6	33717.7	33763.5	33278.1	33195.9	33360.2		51	4128	3936	4320	3980.35	3783.6	4177.1	3914.05	3766.2	4061.9	4012.3	3797	4227.6		51	8.6	6.1	11.1	7.65	6.3	9	7.65
												52	3.199	0.0269885		52	3.79186	0.667342		51	33752.4	33731.7	33773.2	33275.9	33201.3	33350.5		52	4141.05	3926.8	4355.3	3994.55	3769.6	4219.5	3901.05	3742.3	4059.8	4003.85	3775.4	4232.3		52	9.15	6	12.3	7.75	6.3	9.2	7.05
												53	3.18267	0.0327895		53	3.75189	0.654074		52	33760.7	33740	33781.4	33271.8	33207.3	33336.3		53	4166.95	3943.5	4390.4	3975.6	3761.5	4189.7	3899.95	3687.1	4112.8	3971.75	3758.3	4185.2		53	9.55	6.5	12.6	7.65	6.3	9	6.9
												54	3.26893	0.0430525		54	3.93948	0.697684		53	33774.3	33748.8	33799.9	33267.7	33206.3	33329.1		54	4096.65	3877.8	4315.5	4040	3827	4253	3918.4	3695.7	4141.1	3944.3	3693.6	4195		54	9.4	6.5	12.3	7.65	6.4	8.9	6.6
												55	3.24562	0.0550149		55	3.83243	0.632635		54	33779.6	33752.4	33806.8	33266.5	33212.9	33320.2		55	4071.75	3877.2	4266.3	4047.4	3859.3	4235.5	3911.3	3670.8	4151.8	3941.6	3710.4	4172.8		55	8.75	5.9	11.6	7.9	6.1	9.7	7
												56	3.14725	0.0629915		56	3.60739	0.55794		55	33782.9	33759.7	33806.2	33263.5	33213.8	33313.1		56	4030.35	3843.8	4216.9	4092.1	3921.9	4262.3	3907.5	3635.9	4179.1	3947.95	3733.1	4162.8		56	8.5	5.6	11.4	8.35	6.4	10.3	7.05
												57	3.02279	0.0499148		57	3.48858	0.560804		56	33781.1	33761.2	33801	33260.8	33213.8	33307.8		57	4051.2	3871.3	4231.1	4065.1	3925.1	4205.1	3898.55	3619.2	4177.9	3937.7	3698.2	4177.2		57	8.6	5.8	11.4	9.05	6.9	11.2	7.25
												58	2.96939	0.0393268		58	3.35488	0.510191		57	33779.2	33759	33799.4	33257.8	33213.9	33301.7		58	4048.4	3883.4	4213.4	4055	3914.5	4195.5	3895.35	3620.5	4170.2	3943.55	3690.3	4196.8		58	8.65	5.6	11.7	9.1	6.9	11.3	7.05
												59	3.00485	0.0336883		59	3.38804	0.502975		58	33779.4	33758.2	33800.6	33253.3	33211.2	33295.5		59	4046.65	3876.6	4216.7	4072.1	3953.1	4191.1	3913.4	3661.6	4165.2	3938.05	3730.7	4145.4		59	8.75	6	11.5	9.2	6.8	11.6	7.6
												60	2.99187	0.0428403		60	3.33733	0.459198		59	33780.2	33761.4	33799.1	33249.5	33201.9	33297		60	4020.25	3839	4201.5	4105.2	3979.4	4231	3950.75	3722.4	4179.1	3912.95	3692.8	4133.1		60	8.95	6.4	11.5	9.2	6.9	11.5	7.9
												61	3.01466	0.0418627		61	3.33508	0.452249		60	33775.2	33756	33794.4	33248	33200	33296.1		61	4044.55	3861.8	4227.3	4095.15	3967.3	4223	3965.95	3724.2	4207.7	3890.95	3675	4106.9		61	9.05	6.5	11.6	8.8	6.7	10.9	8
												62	3.07239	0.058332		62	3.3816	0.375986		61	33771.6	33753.4	33789.8	33250.8	33199.5	33302.1		62	4015.35	3871.5	4159.2	4109.4	4013.4	4205.4	3951.5	3706	4197	3923.85	3657.2	4190.5		62	8.6	6.5	10.7	9.15	7.3	11	8.75
												63	3.11341	0.0641909		63	3.3668	0.330385		62	33767.7	33750.4	33785	33250.9	33199.8	33302.1		63	4031.5	3918.1	4144.9	4103.8	3997.3	4210.3	3935.2	3731.3	4139.1	3952.25	3679.7	4224.8		63	8.55	6.5	10.6	9.2	7.3	11.1	9
												64	3.04768	0.054633		64	3.2463	0.373473		63	33762.3	33747.9	33776.6	33248.7	33202.7	33294.6		64	4082.25	3946	4218.5	4067	3938.4	4195.6	3880.6	3698.8	4062.4	3983.85	3740	4227.7		64	8.95	6.7	11.2	9.5	7.1	11.9	9.25
												65	3.11051	0.0575704		65	3.2642	0.390962		64	33762.4	33746.2	33778.5	33242.3	33197.6	33287.1		65	4084.8	3978.1	4191.5	4078.15	3971.9	4184.4	3860.95	3652.3	4069.6	4014.35	3750.8	4277.9		65	9.55	7.4	11.7	10	8	12	8.75
												66	3.23955	0.0638609		66	3.32113	0.354796		65	33762	33744.2	33779.8	33232.1	33183	33281.1		66	4106.45	3987.7	4225.2	4059.85	3946.2	4173.5	3880.75	3682	4079.5	3973	3702.6	4243.4		66	9.7	7.8	11.6	9.55	7.7	11.4	8.95
												67	3.47066	0.0861801		67	3.56289	0.358446		66	33763.2	33745.8	33780.7	33225.6	33174.8	33276.3		67	4143.9	4015.4	4272.4	4035.35	3914.7	4156	3924	3697.4	4150.6	3938.75	3705.4	4172.1		67	10.1	8.3	11.9	8.95	7.3	10.6	9.45
												68	3.9493	0.112786		68	3.99842	0.305431		67	33770.4	33751.1	33789.7	33224.7	33167.4	33281.9		68	4158.65	4021.7	4295.6	4029.9	3912.5	4147.3	3930.6	3746.5	4114.7	3935.55	3691.7	4179.4		68	10.2	8.8	11.6	8.85	7.1	10.6	9.6
												69	4.5469	0.118698		69	4.3896	0.348307		68	33777.5	33757.6	33797.4	33224.8	33169.6	33279.9		69	4136.5	3999.8	4273.2	4061.4	3888.4	4234.4	3880.15	3687.4	4072.9	3977.35	3712.3	4242.4		69	9.9	8.1	11.7	8.75	7.4	10.1	9.3
												70	5.08424	0.106911		70	4.85858	0.401442		69	33780.5	33761.4	33799.7	33220.1	33170.1	33270.1		70	4110.8	3969.8	4251.8	4100.55	3910.6	4290.5	3869.4	3662.9	4075.9	3962.9	3697.4	4228.4		70	9.65	7.7	11.6	9	7.5	10.5	9.85
												71	4.38907	0.0825381		71	4.44955	0.490024		70	33780.8	33761.7	33799.9	33216.7	33171.3	33262.1		71	4106	3955.4	4256.6	4113.6	3900.7	4326.5	3864.35	3669.1	4059.6	3967.35	3699	4235.7		71	9.65	7.8	11.5	9.5	7.8	11.2	9.6
												72	3.91754	0.0650584		72	4.01489	0.461948		71	33778.7	33759.5	33798	33211.2	33169.6	33252.7		72	4117.05	3925.6	4308.5	4110.1	3896.1	4324.1	3849.9	3655.5	4044.3	3953.2	3756.2	4150.2		72	9.5	7.8	11.2	9.3	7.4	11.2	9.05
												73	3.51158	0.0456761		73	3.56523	0.397153		72	33777.2	33758	33796.4	33205.7	33165	33246.4		73	4102.8	3905	4300.6	4115.75	3915.9	4315.6	3873	3666.9	4079.1	3926.3	3729.5	4123.1		73	9.55	7.7	11.4	9.3	7	11.6	8.8
												74	3.47708	0.0462484		74	3.52212	0.367375		73	33775.3	33757.8	33792.7	33204.9	33165.6	33244.2		74	4121.7	3920.2	4323.2	4089.15	3878.7	4299.6	3913.95	3706.7	4121.2	3884.45	3681.1	4087.8		74	9.3	7.6	11	9.25	7.2	11.3	9.2
												75	3.5062	0.0572102		75	3.58349	0.364166		74	33775.1	33758	33792.2	33207.3	33168	33246.6		75	4132.9	3911.7	4354.1	4062	3846.7	4277.3	3936.15	3769	4103.3	3835.65	3646.1	4025.2		75	8.35	6.8	9.9	8.65	6.7	10.6	9.5
												76	3.66313	0.0558954		76	3.72344	0.335977		75	33775.9	33759.3	33792.5	33215.9	33183	33248.9		76	4120.8	3888.4	4353.2	4073.15	3843	4303.3	3914.05	3752.2	4075.9	3879.85	3694.3	4065.4		76	8.5	6.4	10.6	8.75	6.7	10.8	9.2
												77	4.10494	0.0576493		77	4.17637	0.324797		76	33773.8	33750.5	33797.1	33219.7	33192.7	33246.7		77	4074.75	3854.4	4295.1	4104.85	3867.9	4341.8	3887.75	3761.9	4013.6	3900.45	3703.2	4097.7		77	7.75	5.9	9.6	9.1	7.1	11.1	8.7
												78	4.0366	0.0700308		78	4.15683	0.388687		77	33769.7	33745.7	33793.7	33220.3	33202.5	33238.2		78	4094.55	3875.9	4313.2	4106.1	3858.8	4353.4	3906.15	3760.3	4052	3902	3695.1	4108.9		78	7.05	5.1	9	8.8	6.8	10.8	8.65
												79	3.84019	0.0870454		79	4.10353	0.479829		78	33768	33740.3	33795.6	33222.3	33203.6	33241		79	4111	3885.3	4336.7	4073.4	3846.3	4300.5	3915.95	3744.9	4087	3895.85	3694.9	4096.8		79	6.95	5.2	8.7	8.35	6.2	10.5	8.35
												80	3.4997	0.0833999		80	3.65079	0.375974		79	33766.3	33735.7	33796.8	33226.1	33209.6	33242.6		80	4124	3866.8	4381.2	4056.8	3838.8	4274.8	3880.3	3711.6	4049	3958.15	3775.4	4140.9		80	6.9	5.2	8.6	8.25	6.2	10.3	7.6
												81	3.30286	0.0733412		81	3.39147	0.357931		80	33766.8	33730.2	33803.5	33222.6	33207.6	33237.6		81	4131.15	3877.9	4384.4	4030.05	3819.8	4240.3	3964.15	3757.9	4170.4	3881.55	3712.5	4050.6		81	7.05	5.3	8.8	7.7	5.7	9.7	8.35
												82	3.24823	0.0665388		82	3.30537	0.312364		81	33770.5	33731.2	33809.8	33230.5	33216	33244.9		82	4127.6	3884.3	4370.9	4035.6	3825.1	4246.1	3942.95	3722.3	4163.6	3898.2	3705.4	4091		82	7.4	5.6	9.2	7.4	5.5	9.3	8.25
												83	3.16629	0.068199		83	3.29195	0.354649		82	33772.7	33731.4	33814.1	33233.9	33214	33253.7		83	4079.75	3832.8	4326.7	4046.35	3834.2	4258.5	3940.25	3722.2	4158.3	3923.7	3673.1	4174.3		83	6.95	5.2	8.7	7.55	6	9.1	8.45
												84	3.17714	0.0799916		84	3.33833	0.273998		83	33772.4	33728.5	33816.3	33235	33214.1	33255.9		84	4059.15	3832.7	4285.6	4069.45	3868.8	4270.1	3962.4	3724.5	4200.3	3930.9	3702	4159.8		84	6.8	4.7	8.9	7.45	6.1	8.8	8.2
												85	3.25839	0.0892078		85	3.5387	0.27718		84	33773.2	33726.7	33819.7	33238.2	33217.6	33258.7		85	4061.35	3846.7	4276	4088.6	3879.2	4298	3950.2	3668.3	4232.1	3950.95	3709.6	4192.3		85	7.15	5	9.3	7.25	5.8	8.7	8.6
												86	3.32867	0.0978297		86	3.74799	0.295828		85	33770.4	33722.2	33818.5	33236.9	33211.4	33262.5		86	4106	3907.3	4304.7	4043.15	3866.2	4220.1	3954	3681.7	4226.3	3945.45	3687.9	4203		86	6.8	5	8.6	7.4	6.2	8.6	8.9
												87	3.15992	0.0788202		87	3.49446	0.304364		86	33775.6	33730.7	33820.6	33237.8	33207.1	33268.5		87	4087.35	3902.4	4272.3	4053.75	3884.7	4222.8	3988.65	3686	4291.3	3908.7	3667	4150.4		87	7.05	5.2	8.9	7.75	6.4	9.1	9.1
												88	3.05361	0.0647877		88	3.33806	0.335105		87	33774.6	33728.2	33821	33242.1	33203.5	33280.8		88	4024	3839.1	4208.9	4091.1	3915.2	4267	3965.25	3670	4260.5	3910.35	3690.6	4130.1		88	7.5	5.7	9.3	8.6	7.4	9.8	8.75
												89	2.99177	0.0547034		89	3.23784	0.375256		88	33767.9	33720.5	33815.3	33248.1	33209.5	33286.7		89	4002.05	3837.3	4166.8	4102.15	3947.5	4256.8	3972	3709.9	4234.1	3902.65	3681.5	4123.8		89	7.85	5.8	9.9	9.35	8.3	10.4	8.75
												90	2.95407	0.0450735		90	3.24433	0.405002		89	33761.8	33708.3	33815.2	33252.6	33209.9	33295.3		90	4014.9	3889	4140.8	4065.55	3927.4	4203.7	4009.7	3716.6	4302.8	3858.6	3629.8	4087.4		90	8.3	6.4	10.2	9.15	7.9	10.4	9
												91	2.98096	0.0311272		91	3.29937	0.440119		90	33759	33706.6	33811.4	33262.6	33214.2	33310.9		91	4026.85	3895.1	4158.6	4078.35	3938.4	4218.3	3954.85	3684.2	4225.5	3895	3671.4	4118.6		91	8.5	6.3	10.7	10	8.8	11.2	8.75
												92	3.06849	0.0162217		92	3.44502	0.549623		91	33755.4	33698.3	33812.5	33266.8	33212.4	33321.2		92	4021.2	3906.4	4136	4088.8	3954.9	4222.7	4010.45	3709	4311.9	3855.85	3628.7	4083		92	8.25	6	10.5	10.25	9	11.5	9
												93	3.29742	0.0149393		93	3.69986	0.548256		92	33750.1	33688.7	33811.4	33277.8	33216.1	33339.6		93	4054.1	3934.7	4173.5	4072.85	3935.8	4209.9	4017.5	3731.5	4303.5	3853.6	3685.7	4021.5		93	8.6	6.1	11.1	9.95	8.8	11.1	8.9
												94	3.23653	0.0494701		94	3.62168	0.489384		93	33748.4	33680.9	33815.9	33290.4	33219.4	33361.3		94	4070.3	3947.7	4192.9	4050.65	3935	4166.3	4012.9	3749	4276.8	3868.4	3686.2	4050.6		94	8.85	6.6	11.1	10.05	8.9	11.2	8.75
												95	3.22379	0.0472839		95	3.62104	0.490452		94	33746.9	33677.8	33816	33299	33218.8	33379.2		95	4061.85	3946.1	4177.6	4059	3954.4	4163.6	3999.35	3771.6	4227.1	3879.8	3709.1	4050.5		95	9.2	6.8	11.6	10.6	9.5	11.7	8.35
												96	3.16963	0.0271169		96	3.52446	0.496771		95	33746.2	33674.2	33818.2	33308.5	33221.9	33395		96	4005.9	3894.5	4117.3	4120.35	3999.3	4241.4	4021.3	3792.2	4250.4	3861.2	3682.6	4039.8		96	8.95	6.7	11.2	10.25	9.1	11.4	7.95
												97	3.10729	0.0174706		97	3.37247	0.458018		96	33737.6	33660.6	33814.6	33318.8	33227.5	33410.2		97	4058	3943.6	4172.4	4083.3	3950.2	4216.4	3950.55	3746.2	4154.9	3952.75	3752.7	4152.8		97	9	6.7	11.3	9.3	8.1	10.5	7.45
												98	3.10801	0.0166809		98	3.36531	0.455367		97	33737.2	33657.9	33816.5	33321.4	33226.4	33416.4		98	4104.4	3986	4222.8	4064.65	3944	4185.3	3957.95	3763.8	4152.1	3928.75	3728.8	4128.7		98	9.05	6.4	11.7	8.55	7.3	9.8	7.7
												99	3.11341	0.0218491		99	3.38218	0.472451		98	33740.2	33659.3	33821.1	33324.1	33226.2	33421.9		99	4146.9	4006.4	4287.4	4063.9	3915.1	4212.7	3951.75	3722.3	4181.2	3932.4	3735.3	4129.5		99	9.3	7	11.6	7.8	6.6	9	7.9
												100	3.13797	0.0261124		100	3.40058	0.437294		99	33744.4	33669.5	33819.2	33326.4	33217.9	33434.9		100	4115.05	3958.5	4271.6	4120.45	3957	4283.9	3929.7	3734.8	4124.6	3942.15	3746.7	4137.6		100	9	6.5	11.5	8.25	7	9.5	7.95
												101	3.23915	0.0300802		101	3.55428	0.391214		100	33741.6	33667.4	33815.8	33326.3	33209.3	33443.3		101	4070	3925.6	4214.4	4116.55	3971.2	4261.9	3895.6	3709.2	4082	3964.15	3767	4161.3		101	8.4	6	10.8	7.8	6.4	9.2	7.85
												102	3.24722	0.0485343		102	3.59476	0.367363		101	33736.1	33662.3	33809.9	33322.6	33199.9	33445.2		102	4056.6	3906	4207.2	4092.85	3943.5	4242.2	3874.3	3739.4	4009.2	3966.15	3765.7	4166.6		102	8.55	6.3	10.8	7.7	6.2	9.2	7.3
												103	3.11969	0.0429517		103	3.43136	0.426272		102	33733.3	33657.4	33809.1	33315	33193	33437		103	4074.7	3908.2	4241.2	4074.8	3942.8	4206.8	3878.25	3730.5	4026	3927.25	3738.3	4116.2		103	8.7	6.8	10.6	8.2	6.6	9.8	7.9
												104	3.17067	0.0449154		104	3.57553	0.482129		103	33731.7	33651.8	33811.5	33310	33184.4	33435.6		104	4060.75	3895	4226.5	4100.2	3928.6	4271.8	3894.25	3704.9	4083.6	3916.15	3714.3	4118		104	8.4	6.7	10.1	7.75	6	9.5	8.4
												105	3.16021	0.0488977		105	3.59363	0.540683		104	33729.8	33650.6	33808.9	33309.6	33186.1	33433		105	4041.25	3864.8	4217.7	4107.55	3913	4302.1	3924.8	3733.3	4116.3	3907.35	3716	4098.7		105	8.1	6.6	9.6	7.6	5.6	9.6	8.55
												106	3.24998	0.0706949		106	3.7022	0.45855		105	33723.6	33646.2	33801	33310.6	33187	33434.3		106	4019.7	3840.7	4198.7	4117.3	3923.9	4310.7	3874.1	3665	4083.2	3933.8	3764.2	4103.4		106	8.05	6.5	9.6	8.05	6.1	10	8.7
												107	3.22403	0.0768939		107	3.84126	0.543776		106	33716.6	33639.5	33793.8	33307.5	33182	33433		107	3989.25	3795.4	4183.1	4154	3976.9	4331.1	3904.3	3698.3	4110.3	3897.5	3720	4075		107	8.3	6.7	9.9	8.7	6.4	11	9.05
												108	3.30501	0.055781		108	3.95955	0.585957		107	33706.4	33627.7	33785	33306.2	33182.4	33430		108	3976.25	3759.6	4192.9	4150.15	3976.7	4323.6	3903.7	3662	4145.4	3917.65	3756.4	4078.9		108	8.25	6.9	9.6	8.7	6.5	10.9	8.95
												109	3.19121	0.0477431		109	3.79199	0.566722		108	33695.5	33611.5	33779.6	33303.7	33175	33432.4		109	3922.7	3714.7	4130.7	4180.6	3995.2	4366	3907.1	3673	4141.2	3918.5	3777.8	4059.2		109	7.8	6.2	9.4	9.05	6.4	11.7	8.95
												110	3.11134	0.0670043		110	3.66832	0.569623		109	33681.4	33592.7	33770.1	33301.4	33170.5	33432.3		110	4000.4	3796.6	4204.2	4101.35	3917.5	4285.2	3922.9	3689.8	4156	3909.5	3772.1	4046.9		110	7.9	6.3	9.5	8.6	6.2	11	8.95
												111	3.10881	0.0565776		111	3.64117	0.623499		110	33679	33586.8	33771.1	33302.2	33168.9	33435.5		111	4044.3	3844.7	4243.9	4103.45	3910.7	4296.2	3926.85	3707.4	4146.3	3910.7	3749.4	4072		111	8.2	6.7	9.7	8.65	6.3	11	8.6
												112	2.99055	0.0522126		112	3.4746	0.565717		111	33678.5	33586.6	33770.4	33303	33168.5	33437.5		112	4048	3840.8	4255.2	4126.95	3936.1	4317.8	3906.1	3672.4	4139.8	3951.9	3807.7	4096.1		112	8.3	6.7	9.9	8.65	6.3	11	9.1
												113	2.86712	0.0654323		113	3.42905	0.554471		112	33678.1	33585.3	33771	33300.5	33162.2	33438.8		113	4059.3	3857.8	4260.8	4140.95	3945	4336.9	3876.7	3601.2	4152.2	3981.1	3836.1	4126.1		113	8.15	6.4	9.9	8.25	5.8	10.7	8.2
												114	2.82448	0.0749675		114	3.36511	0.464375		113	33674.8	33582.8	33766.9	33292.6	33146.9	33438.3		114	4073.85	3868.6	4279.1	4112.05	3940.9	4283.2	3850	3587.8	4112.2	3951.4	3820.2	4082.6		114	8.65	6.7	10.6	8.4	6.1	10.7	7.65
												115	2.76194	0.072756		115	3.20519	0.317309		114	33675.3	33581.1	33769.5	33284.3	33126.9	33441.7		115	4110	3911.6	4308.4	4088.9	3930.9	4246.9	3877.55	3633.4	4121.7	3918.1	3749.3	4086.9		115	8.9	6.9	10.9	8.1	6	10.2	7.75
												116	2.84762	0.0778371		116	3.31784	0.272211		115	33680.6	33580.4	33780.9	33281.7	33119.8	33443.6		116	4153.5	3952.8	4354.2	4047.7	3882.2	4213.2	3892.55	3664.6	4120.5	3918.1	3733.6	4102.6		116	9	6.8	11.2	7.7	5.3	10.1	7.8
												117	2.89951	0.0724122		117	3.35513	0.227218		116	33691.3	33589.9	33792.8	33279.7	33112.9	33446.5		117	4156.15	3970.5	4341.8	4032.05	3865	4199.1	3937.45	3690.9	4184	3862.4	3693.3	4031.5		117	8.85	6.7	11	7.5	5.4	9.6	7.9
												118	2.80213	0.071381		118	3.23279	0.238464		117	33701.1	33600.3	33801.9	33285.1	33109.4	33460.9		118	4138	3985.4	4290.6	4041.55	3852.2	4230.9	3966.25	3729	4203.5	3819.35	3649.3	3989.4		118	8.7	6.6	10.8	7.7	5.3	10.1	8.1
												119	2.7041	0.0706325		119	3.1045	0.25155		118	33709.5	33613.6	33805.3	33292.2	33108	33476.5		119	4148.6	3997.9	4299.3	3998.45	3862.4	4134.5	3976.5	3779.1	4173.9	3808.7	3615.1	4002.3		119	9.05	7	11.1	7.45	5.5	9.4	8.3
												120	2.65444	0.065824		120	3.01778	0.255868		119	33719.4	33622.2	33816.6	33303	33116.5	33489.5		120	4082.05	3953.3	4210.8	4063.85	3933.3	4194.4	3929.75	3721.4	4138.1	3852.15	3660.9	4043.4		120	9	7.1	10.9	7.7	5.8	9.6	8.2
												121	2.68357	0.0583077		121	3.09549	0.323734		120	33722.1	33627.5	33816.6	33306	33118.2	33493.7		121	4055.65	3901.5	4209.8	4065.1	3908.5	4221.7	3943.6	3725.2	4162	3850.2	3678.6	4021.8		121	8.8	7	10.6	7.75	6	9.5	8.5
												122	2.69619	0.0559114		122	3.21619	0.379369		121	33723.7	33634.3	33813.1	33309.2	33116.9	33501.5		122	4061.05	3925.3	4196.8	4039.65	3885.2	4194.1	3973	3762.9	4183.1	3834	3661.5	4006.5		122	8.6	6.8	10.4	7.95	6	9.9	8.25
												123	2.74956	0.0581646		123	3.26605	0.414009		122	33724.8	33641.6	33808	33318.3	33122.9	33513.7		123	4013.85	3898.4	4129.3	4037.7	3843.6	4231.8	3988.25	3818.6	4157.9	3843.75	3677.1	4010.4		123	8.4	6.6	10.2	7.8	6.1	9.5	8.8
												124	2.83318	0.0544723		124	3.48626	0.496134		123	33725	33652.5	33797.5	33328	33131.7	33524.4		124	3980.7	3869.7	4091.7	4048.55	3864.3	4232.8	3967.55	3821.9	4113.2	3904.45	3733.5	4075.4		124	8.25	6.4	10.1	7.7	6	9.4	9.05
												125	2.85223	0.0487637		125	3.58829	0.530887		124	33719.8	33655.2	33784.4	33333.3	33137.5	33529.2		125	3978.9	3856.1	4101.7	4040.35	3859.2	4221.5	3913.85	3757.1	4070.6	3954.95	3814.4	4095.5		125	8.3	6.4	10.2	7.95	6.1	9.8	8.65
												126	2.96199	0.0407919		126	3.8808	0.613435		125	33716.6	33663.5	33769.6	33331.2	33133	33529.4		126	3996.75	3863.6	4129.9	4005.85	3826.6	4185.1	3909.75	3760.9	4058.6	3961.2	3820.9	4101.5		126	8.6	6.9	10.3	8.2	6.7	9.7	8.65
												127	3.04359	0.0316557		127	4.1109	0.60336		126	33715.5	33669.1	33761.9	33328.8	33129.5	33528		127	3992.7	3835.6	4149.8	4016.75	3809.4	4224.1	3930.45	3790.7	4070.2	3956	3819.5	4092.5		127	8.4	6.7	10.1	7.9	6.5	9.3	8.95
												128	3.15342	0.0417169		128	4.26523	0.628071		127	33713.5	33675.4	33751.6	33327.8	33129.6	33525.9		128	3980.45	3825.2	4135.7	4039.3	3848.3	4230.3	3881.65	3761.6	4001.7	4018.65	3867.9	4169.4		128	8.4	6.4	10.4	8.1	6.9	9.3	8.45
												129	3.35893	0.040849		129	4.48708	0.490174		128	33707.3	33677.5	33737.1	33321.1	33127	33515.2		129	3994	3830.9	4157.1	4058.45	3845.3	4271.6	3898.15	3775.3	4021	3994.8	3862.3	4127.3		129	8.45	6.4	10.5	8.05	6.8	9.3	8.05
												130	3.87463	0.0236519		130	4.9093	0.343316		129	33704.8	33682.1	33727.6	33315.2	33122.3	33508		130	4034.7	3854	4215.4	4012.7	3789	4236.4	3953	3846.7	4059.3	3943.7	3795.2	4092.2		130	8.35	6.1	10.6	7.95	6.5	9.4	8.2
												131	4.50235	0.00653498		131	5.24611	0.151887		130	33706.6	33690.1	33723.1	33315.5	33126	33504.9		131	4037.1	3874.2	4200	4001.35	3794.2	4208.5	3942.4	3838.6	4046.2	3948.25	3805.5	4091		131	8.45	6.3	10.6	7.75	6.2	9.3	8.45
												132	5.36582	0.000895444		132	5.85675	0.0326668		131	33708	33694	33722	33317.5	33131.2	33503.8		132	4009.25	3823.8	4194.7	4027.4	3781.3	4273.5	3928.65	3838.8	4018.5	3930.4	3787	4073.8		132	8.4	6.2	10.6	8.05	7	9.1	8.55
												133	5.55783	0.032454		133	6.02747	0.0786513		132	33705.1	33691.7	33718.6	33317.1	33136	33498.3		133	4070.05	3812	4328.1	3990.25	3745.2	4235.3	3922.55	3834.5	4010.6	3912.25	3762.8	4061.7		133	8.45	6.2	10.7	8.45	6.9	10	8.3
												134	5.08669	0.00603599		134	5.87542	0.137929		133	33709.9	33695.1	33724.6	33317.9	33145.1	33490.8		134	4071.6	3786.1	4357.1	4002.75	3726.2	4279.3	3950.5	3846.3	4054.7	3893.3	3768.1	4018.5		134	8.1	5.9	10.3	8.7	7	10.4	8.35
												135	4.40989	0.000345172		135	5.20635	0.184333		134	33712.7	33692.3	33733	33320.6	33149.8	33491.4		135	4048.25	3757.3	4339.2	4023.4	3730.9	4315.9	3959.45	3834.4	4084.5	3871.15	3744.3	3998		135	7.75	5.4	10.1	8.55	6.9	10.2	8.3
												136	3.76609	0.0102628		136	4.71998	0.425583		135	33711.9	33687	33736.7	33324.2	33156.5	33491.8		136	4040.8	3764.1	4317.5	4046.05	3744.6	4347.5	4000.1	3840.4	4159.8	3857.55	3750	3965.1		136	7.95	5.5	10.4	8.7	6.8	10.6	8.4
												137	3.23239	0.0179169		137	4.2248	0.355436		136	33710	33684	33736	33329.5	33158.2	33500.8		137	4063.9	3811.5	4316.3	4003.95	3722	4285.9	3959.65	3811.2	4108.1	3899.2	3766.5	4031.9		137	8.3	6	10.6	8.8	6.9	10.7	8.35
												138	3.02491	0.0367579		138	4.09751	0.518002		137	33711.4	33681.2	33741.6	33330.5	33157.1	33503.9		138	4061.8	3798.5	4325.1	3978.25	3696.2	4260.3	3991	3822.6	4159.4	3879.7	3761.5	3997.9		138	8.15	6	10.3	8.65	6.5	10.8	8.45
												139	2.95595	0.0338122		139	3.95744	0.68339		138	33717.2	33684.2	33750.1	33336.4	33161.6	33511.2		139	4034.75	3737.6	4331.9	3978.35	3666.8	4289.9	3962.05	3776.9	4147.2	3900	3744.4	4055.6		139	7.75	5.7	9.8	9	6.3	11.7	8.8
												140	2.97029	0.0375481		140	3.98025	0.7263		139	33716.3	33675.8	33756.9	33337.2	33163.9	33510.6		140	3988.6	3685.2	4292	4001	3677.4	4324.6	3903.45	3692.7	4114.2	3955.85	3807.8	4103.9		140	7.85	5.9	9.8	9.2	6.5	11.9	8.2
												141	2.92934	0.0478507		141	3.80491	0.591151		140	33711.2	33664.8	33757.6	33334.8	33159.6	33510.1		141	4017.3	3721.9	4312.7	3983.9	3672.4	4295.4	3924.5	3713.3	4135.7	3942.15	3753.7	4130.6		141	7.75	5.5	10	8.95	6.4	11.5	8.3
												142	2.81815	0.0537265		142	3.55507	0.481964		141	33710.3	33659.4	33761.2	33332.3	33158.7	33505.9		142	4056.75	3780.9	4332.6	3950.4	3659.7	4241.1	3920.95	3692	4149.9	3948.25	3761.6	4134.9		142	7.85	5.6	10.1	8.35	5.7	11	8.3
												143	2.76208	0.0586046		143	3.37318	0.375856		142	33717.2	33666.3	33768.1	33328.2	33155.9	33500.5		143	4023.85	3811.1	4236.6	3963.75	3716.6	4210.9	3918.2	3681.3	4155.1	3949.25	3769.2	4129.3		143	8.45	6.3	10.6	8.2	5.8	10.6	8.35
												144	2.69938	0.0586251		144	3.20627	0.307378		143	33719.2	33668	33770.4	33324.3	33149.6	33498.9		144	4020.35	3812.6	4228.1	3966.3	3722.5	4210.1	3891.15	3658.9	4123.4	3933.55	3725.1	4142		144	8.9	6.9	10.9	8.15	5.9	10.4	7.95
												145	2.71398	0.0619163		145	3.139	0.304706		144	33722.5	33673.6	33771.4	33320.5	33147	33493.9		145	4005.2	3789.6	4220.8	3965.6	3740.1	4191.1	3907.15	3663.1	4151.2	3935.25	3728.5	4142		145	9	7.2	10.8	8.3	6	10.6	8.45
												146	2.79139	0.0720586		146	3.25462	0.208698		145	33727	33674.9	33779	33316.7	33142	33491.4		146	3985.95	3742.5	4229.4	3971.85	3722.4	4221.3	3859.2	3630.9	4087.5	3931.1	3707.3	4154.9		146	8.55	6.9	10.2	8.05	5.9	10.2	8.4
												147	3.06656	0.0716963		147	3.53526	0.404282		146	33727.2	33676.9	33777.6	33314.2	33145.2	33483.2		147	3949.6	3671.8	4227.4	4011.3	3741.6	4281	3872.6	3577.7	4167.5	3899.4	3700.7	4098.1		147	8.7	6.8	10.6	8.2	6	10.4	8.2
												148	2.91729	0.076903		148	3.43595	0.351785		147	33723.8	33671.1	33776.5	33311.7	33139.5	33483.9		148	3968.25	3691.7	4244.8	3987.5	3706.5	4268.5	3851.65	3588.3	4115	3886.15	3663.5	4108.8		148	8.9	7	10.8	8.1	6.2	10	8.35
												149	2.90895	0.0761515		149	3.34711	0.380603		148	33722.2	33662.7	33781.7	33307.1	33136	33478.1		149	4040.6	3781.7	4299.5	3930.7	3700.3	4161.1	3871.65	3576.5	4166.8	3866.3	3693.9	4038.7		149	8.9	7.3	10.5	8.05	6.8	9.3	8.35
												150	2.88394	0.0672977		150	3.26027	0.383832		149	33730	33666.7	33793.3	33307.5	33130.7	33484.2		150	4069.35	3825.8	4312.9	3914.05	3711.5	4116.6	3889.95	3623.9	4156	3816.45	3610.3	4022.6		150	9.45	8.1	10.8	7.8	6.6	9	9.05
												151	2.7964	0.0638783		151	3.16565	0.364457		150	33741.6	33670.4	33812.7	33309.1	33129.3	33488.9		151	4001.3	3745.6	4257	4002.15	3797.2	4207.1	3881.9	3612.9	4150.9	3806.25	3582.6	4029.9		151	9	7.9	10.1	8.95	7.1	10.8	8.95
												152	2.88978	0.0586931		152	3.2707	0.385305		151	33740.6	33659.5	33821.7	33309.6	33129.5	33489.6		152	3986.1	3706.8	4265.4	4002.9	3785.7	4220.1	3872.25	3618	4126.5	3801	3545.9	4056.1		152	9	7.7	10.3	9.25	7.3	11.2	9.2
												153	2.88778	0.0473717		153	3.39726	0.399714		152	33736.6	33649.9	33823.4	33312.5	33133	33492		153	3991.3	3713.8	4268.8	4016.15	3786.3	4246	3842.8	3578.5	4107.1	3830.55	3556.3	4104.8		153	8.2	7	9.4	9.25	7.5	11	9.1
												154	2.90313	0.0407569		154	3.44832	0.433785		153	33731.5	33640.2	33822.9	33312.6	33136	33489.2		154	3974.15	3720.8	4227.5	4029.95	3833.4	4226.5	3857.1	3587.9	4126.3	3830.55	3557.3	4103.8		154	7.75	6.5	9	9.55	7.8	11.3	9.5
												155	2.96859	0.0307233		155	3.66798	0.500869		154	33724.4	33629.6	33819.2	33312.8	33139.6	33486		155	3994.9	3766.8	4223	4011.15	3819.1	4203.2	3820.45	3578.6	4062.3	3845.55	3561.7	4129.4		155	8	6.5	9.5	9.45	7.8	11.1	9.4
												156	2.91633	0.034737		156	3.6809	0.481466		155	33717.1	33620.1	33814.1	33311.9	33143.7	33480		156	3997.7	3795.9	4199.5	4010.75	3856.9	4164.6	3832.25	3557.3	4107.2	3857.05	3580.7	4133.4		156	8.2	6.7	9.7	9.4	7.6	11.2	9.25
												157	2.81295	0.0437036		157	3.45311	0.470164		156	33714.5	33606.5	33822.6	33306.3	33136	33476.6		157	4004.65	3826.9	4182.4	4012.85	3886.4	4139.3	3823.65	3568.7	4078.6	3877.25	3601.7	4152.8		157	7.7	6.3	9.1	9.15	7.4	10.9	9.5
												158	2.84676	0.0434352		158	3.51507	0.496122		157	33711.8	33598.7	33825	33300.1	33131.6	33468.5		158	4003.6	3822.1	4185.1	4021.65	3914.2	4129.1	3851.25	3587.6	4114.9	3865.8	3570.9	4160.7		158	7.95	6.6	9.3	9.35	7.6	11.1	9.5
												159	2.8182	0.0506224		159	3.39591	0.443188		158	33708.3	33593	33823.6	33297.3	33129.7	33465		159	3950.65	3802.2	4099.1	4047.55	3931.7	4163.4	3859.05	3598.3	4119.8	3849.75	3541.3	4158.2		159	7.95	6.5	9.4	9.3	6.9	11.7	9.9
												160	2.91388	0.0531346		160	3.53421	0.393371		159	33699.8	33588.9	33810.7	33296.8	33131.2	33462.3		160	3951.5	3794	4109	4018.75	3894.6	4142.9	3844.9	3577.9	4111.9	3874.1	3551.5	4196.7		160	7.4	5.8	9	9.35	7.1	11.6	9.6
												161	2.88158	0.0543903		161	3.45308	0.338877		160	33691.9	33583.7	33800.1	33294.2	33133.8	33454.7		161	3970.85	3819.6	4122.1	3968.3	3854.7	4081.9	3840.25	3584.6	4095.9	3873.7	3557.5	4189.9		161	7.9	6.2	9.6	8.85	7.2	10.5	9.4
												162	2.79332	0.0595615		162	3.27986	0.321153		161	33693.1	33586	33800.3	33292.2	33136.7	33447.7		162	3958.4	3838.5	4078.3	3973.75	3894	4053.5	3866.5	3596.1	4136.9	3843.6	3552.7	4134.5		162	7.9	6.5	9.3	8.55	7	10.1	8.95
												163	2.71583	0.0629681		163	3.12669	0.277209		162	33693.3	33582.6	33803.9	33291.5	33137.3	33445.8		163	3937.25	3819.7	4054.8	3980.55	3889.5	4071.6	3867.75	3612	4123.5	3841.3	3555.7	4126.9		163	8.55	7.1	10	8.4	6.5	10.3	8.85
												164	2.7146	0.0695192		164	3.05651	0.261176		163	33694.5	33578.5	33810.5	33290.4	33137.9	33443		164	3931.15	3787.9	4074.4	3983	3862.8	4103.2	3880.1	3632.9	4127.3	3814.9	3534.3	4095.5		164	8.65	7.2	10.1	8.1	6.2	10	8.55
												165	2.61505	0.0675669		165	3.00473	0.361966		164	33692.7	33569.5	33815.9	33291.3	33140.6	33442.1		165	3954.9	3815.3	4094.5	3953.9	3831.4	4076.4	3917.05	3672.8	4161.3	3768.5	3464.8	4072.2		165	8.75	7.5	10	8.1	6.3	9.9	8.3
												166	2.56129	0.0643898		166	2.90543	0.314111		165	33695.2	33565.5	33824.9	33298.9	33152.9	33444.9		166	3966.9	3813.8	4120	3918.85	3795.3	4042.4	3932.3	3720.5	4144.1	3725.9	3406.3	4045.5		166	8.4	7	9.8	8.05	6.5	9.6	8.5
												167	2.54142	0.063909		167	2.85676	0.318962		166	33699.6	33569.2	33829.9	33312.4	33175.7	33449.1		167	3966.75	3825.1	4108.4	3890.35	3766.3	4014.4	3893.75	3715.5	4072	3753.2	3414.8	4091.6		167	8.7	7.1	10.3	8.05	6.5	9.6	8.05
												168	2.47748	0.0588345		168	2.73256	0.269656		167	33705.4	33572.8	33838	33321	33199.3	33442.7		168	3932.05	3802.2	4061.9	3905.45	3768.1	4042.8	3831.6	3662.2	4001	3787.4	3458.4	4116.4		168	8.25	6.7	9.8	8.05	6.2	9.9	7.9
												169	2.53532	0.0556638		169	2.79029	0.279636		168	33708.7	33573.5	33844	33325.5	33218.1	33432.9		169	3893.95	3760.7	4027.2	3938.55	3800	4077.1	3802.7	3628.1	3977.3	3798.45	3482.1	4114.8		169	8.6	7	10.2	8.4	6.9	9.9	7.35
												170	2.55162	0.05084		170	2.76835	0.249753		169	33708.6	33568.2	33849	33325.4	33230.3	33420.4		170	3838.15	3710.8	3965.5	3992.95	3862.6	4123.3	3830.8	3629.6	4032	3760	3485.2	4034.8		170	8.85	7.4	10.3	8.55	6.8	10.3	7.05
												171	2.51207	0.0453684		171	2.65381	0.194363		170	33700.9	33560.8	33841	33329.5	33240.2	33418.9		171	3851.15	3714.3	3988	3956.05	3818.5	4093.6	3816.3	3612.5	4020.1	3772.85	3501.3	4044.4		171	8.95	7.6	10.3	8.7	6.9	10.5	6.95
												172	2.48193	0.0493772		172	2.65109	0.20049		171	33694	33556	33831.9	33332.6	33247	33418.2		172	3861.9	3702.9	4020.9	3947.25	3786.9	4107.6	3792.8	3556	4029.6	3784	3532.4	4035.6		172	8.85	7.5	10.2	9	7.2	10.8	7.15
												173	2.45127	0.0496736		173	2.63588	0.170668		172	33689.8	33549.5	33830.1	33335.1	33252.6	33417.7		173	3863.95	3712.1	4015.8	3909.1	3768	4050.2	3817	3586.9	4047.1	3749.05	3488.7	4009.4		173	8.7	7.5	9.9	9.1	7.6	10.6	7.25
												174	2.46508	0.0515444		174	2.70635	0.162128		173	33686.5	33545.6	33827.4	33342.1	33264.2	33419.9		174	3886.25	3764.9	4007.6	3856.7	3723.2	3990.2	3795.8	3523.1	4068.5	3752	3502.3	4001.7		174	8.8	7.5	10.1	9.45	7.6	11.3	7.4
												175	2.50653	0.0520322		175	2.77803	0.120017		174	33688.8	33551.5	33826	33347.5	33269.1	33425.8		175	3828.7	3701	3956.4	3902.2	3766.5	4037.9	3780.7	3478.3	4083.1	3755.35	3532.2	3978.5		175	8.25	6.8	9.7	9.55	7.7	11.4	7.5
												176	2.50841	0.0573529		176	2.79118	0.0961387		175	33684.1	33550.3	33817.9	33348.9	33264.4	33433.4		176	3822.85	3715.5	3930.2	3888.8	3767.6	4010	3798.35	3470.6	4126.1	3752.85	3545	3960.7		176	8.4	7.1	9.7	9.2	7.2	11.2	7.75
												177	2.56826	0.0559836		177	2.89987	0.0531531		176	33680.8	33550.4	33811.1	33351.9	33261.4	33442.4		177	3796.55	3683.4	3909.7	3895.1	3777.8	4012.4	3804.65	3486	4123.3	3717.5	3479.5	3955.5		177	8.2	7.2	9.2	9.5	7.5	11.5	7.95
												178	2.60323	0.0570863		178	2.98557	0.0318428		177	33676.5	33547	33806	33360.2	33264.7	33455.6		178	3790.5	3672.6	3908.4	3900.25	3790.9	4009.6	3824.2	3495.1	4153.3	3699.05	3458.8	3939.3		178	8.15	7.2	9.1	9.1	7.3	10.9	8.05
												179	2.70164	0.0582852		179	3.09048	0.0011115		178	33669.9	33541.2	33798.6	33365.9	33264.9	33467		179	3837.6	3722.7	3952.5	3867.95	3770.3	3965.6	3811.8	3507.5	4116.1	3711.05	3447.9	3974.2		179	7.55	6.7	8.4	8.55	6.6	10.5	7.8
												180	2.7885	0.0541602		180	3.24706	0.017781		179	33668.8	33538.7	33798.8	33374	33269.5	33478.4		180	3872.3	3753.3	3991.3	3824.6	3724.8	3924.4	3796.35	3478.3	4114.4	3738.25	3486	3990.5		180	7.45	6.3	8.6	8.45	6.3	10.6	7.95
												181	2.86327	0.0501878		181	3.32996	0.0200459		180	33671.9	33539.4	33804.4	33377.9	33268.9	33486.9		181	3898.5	3778.5	4018.5	3826.5	3734.1	3918.9	3772.15	3428.9	4115.4	3748.25	3455.8	4040.7		181	7.45	6.2	8.7	8.6	6.5	10.7	7.9
												182	2.92957	0.0484484		182	3.44299	0.0398507		181	33677.2	33539.1	33815.4	33378.8	33270.7	33486.8		182	3865.65	3722.1	4009.2	3864.75	3771	3958.5	3772.3	3438.8	4105.8	3760.1	3463.2	4057		182	7.55	6.2	8.9	8.7	6.3	11.1	8
												183	3.06222	0.0406745		183	3.47624	0.0323541		182	33675.5	33531.7	33819.3	33379.5	33270.8	33488.3		183	3869.85	3714.2	4025.5	3896.1	3802.4	3989.8	3713.6	3373.4	4053.8	3790.9	3508.4	4073.4		183	7.45	5.9	9	8.75	5.8	11.7	7.85
												184	3.13682	0.0222859		184	3.44781	0.069449		183	33673.1	33521.7	33824.4	33371.9	33260.3	33483.6		184	3891.85	3713.6	4070.1	3897.75	3781	4014.5	3735.05	3397.2	4072.9	3776.45	3491.1	4061.8		184	7.45	6	8.9	7.9	5.2	10.6	7.65
												185	3.53076	0.0246673		185	3.79359	0.138208		184	33674.4	33517.9	33830.9	33367.2	33255.8	33478.6		185	3917.25	3713.6	4120.9	3886.95	3769.4	4004.5	3748	3414.2	4081.8	3785.35	3513.5	4057.2		185	8	6.7	9.3	7.55	4.9	10.2	7.8
												186	3.62296	0.0483893		186	3.7423	0.0317066		185	33678.8	33516.2	33841.3	33363.3	33252.2	33474.4		186	3920.8	3703.5	4138.1	3928.15	3771	4085.3	3727.8	3411.1	4044.5	3785.95	3501.1	4070.8		186	8.2	6.9	9.5	8.25	5.3	11.2	7.3
												187	3.50065	0.0405643		187	3.73731	0.0459644		186	33676.7	33508.3	33845.2	33357.9	33248.9	33466.8		187	3946.05	3727.7	4164.4	3938.9	3783.5	4094.3	3738.65	3415.7	4061.6	3797.5	3526.4	4068.6		187	8.8	7.5	10.1	8.35	5.5	11.2	7.1
												188	3.15136	0.041186		188	3.45214	0.00528247		187	33675.6	33504.1	33847.1	33351.8	33242.7	33460.8		188	3957.95	3730.7	4185.2	3936.25	3766.6	4105.9	3738.4	3394.5	4082.3	3823	3574	4072		188	9.1	7.7	10.5	8.75	5.9	11.6	6.65
												189	2.9637	0.045232		189	3.37298	0.0129757		188	33675.4	33498.6	33852.2	33347	33235	33459		189	3946.7	3702	4191.4	3948.35	3756.8	4139.9	3711.25	3362.5	4060	3863.2	3600.3	4126.1		189	10.05	8.7	11.4	8.95	6.5	11.4	6.65
												190	2.74809	0.045155		190	3.1486	0.00185594		189	33672.2	33489.7	33854.8	33332.9	33219.1	33446.7		190	3895.75	3647.7	4143.8	4022.35	3788.4	4256.3	3713.95	3403.6	4024.3	3847.3	3534.9	4159.7		190	10.05	8.8	11.3	9.05	6.8	11.3	6.7
												191	2.7172	0.0462594		191	3.1802	0.0324408		190	33663.7	33477.1	33850.3	33322.3	33214.5	33430		191	3852	3586.4	4117.6	4055.05	3812.8	4297.3	3731.5	3407.6	4055.4	3835.35	3595.6	4075.1		191	9.95	8.8	11.1	8.45	6.1	10.8	7
												192	2.7092	0.0490203		192	3.18764	0.00744771		191	33649.8	33460.3	33839.3	33313.8	33201.9	33425.8		192	3876.65	3661.9	4091.4	4018	3791.7	4244.3	3756.4	3436	4076.8	3823.45	3584.9	4062		192	10.35	9.2	11.5	8.1	6	10.2	6.95
												193	2.68917	0.0478616		193	3.14798	0.017205		192	33640.8	33453.5	33828	33307.2	33192.4	33422.1		193	3877.2	3665.1	4089.3	3985.4	3758.5	4212.3	3843.8	3519.9	4167.7	3760.45	3508	4012.9		193	10.25	9.2	11.3	7.9	6.4	9.4	7.5
												194	2.6342	0.050613		194	3.03947	0.00105017		193	33634.5	33448.2	33820.8	33310.1	33192.7	33427.5		194	3843.25	3658.3	4028.2	3985.35	3788.8	4181.9	3828.95	3538.3	4119.6	3766.95	3509.1	4024.8		194	10.3	9.1	11.5	8.65	6.8	10.5	7.95
												195	2.59264	0.051206		195	2.93222	0.0195715		194	33622.9	33435.5	33810.2	33312.8	33196.1	33429.5		195	3800.1	3639.8	3960.4	4024.3	3828.7	4219.9	3835.05	3544.9	4125.2	3774.5	3439.1	4109.9		195	10.1	8.9	11.3	9	7	11	7.95
												196	2.53532	0.0500419		196	2.81849	0.0410707		195	33606.5	33418.5	33794.5	33317.8	33210.8	33424.9		196	3818.35	3656.6	3980.1	3979.85	3814.3	4145.4	3799.75	3493.9	4105.6	3820.65	3502.9	4138.4		196	10.5	8.9	12.1	8.8	7	10.6	7.95
												197	2.49803	0.0475941		197	2.7317	0.0855398		196	33596.3	33405.4	33787.3	33317.4	33214.7	33420.1		197	3830.75	3678.9	3982.6	3951.35	3742.5	4160.2	3807.45	3492.8	4122.1	3824.25	3487.2	4161.3		197	10	8.3	11.7	8.45	6.5	10.4	8.45
												198	2.46253	0.0508187		198	2.6904	0.12719		197	33587.8	33396.4	33779.3	33315.4	33221.7	33409.1		198	3857.75	3706.1	4009.4	3917.65	3715.2	4120.1	3838.65	3524.6	4152.7	3774.35	3452.6	4096.1		198	9.95	8.1	11.8	8.25	6.1	10.4	8.95
												199	2.47118	0.0461958		199	2.66384	0.164256		198	33583.4	33395.1	33771.7	33317.1	33231.2	33402.9		199	3829.1	3672.3	3985.9	3931.25	3744	4118.5	3865.1	3544.6	4185.6	3747.8	3452.7	4042.9		199	9.3	7.2	11.4	7.85	5.6	10.1	8.8
												200	2.52666	0.0486831		200	2.77164	0.196592		199	33578.6	33395.2	33762.1	33326.2	33246.5	33406		200	3886.95	3707.5	4066.4	3867.95	3728.4	4007.5	3863.15	3526.1	4200.2	3755.95	3515.9	3996		200	8.75	6.8	10.7	7.45	5.4	9.5	8.7
												201	2.51481	0.0601917		201	2.7846	0.268828		200	33578.1	33395.3	33760.9	33332.6	33252.9	33412.3		201	3906.35	3758.8	4053.9	3854.4	3702.8	4006	3918.3	3579.6	4257	3731.15	3507.2	3955.1		201	9	7	11	7.45	5.5	9.4	8.7
												202	2.54564	0.0591008		202	2.87295	0.314087		201	33579.8	33399.5	33760.1	33343.9	33262.3	33425.4		202	3893.55	3745.8	4041.3	3868.65	3691.1	4046.2	3880.95	3550.2	4211.7	3796.85	3573.9	4019.8		202	8.75	6.7	10.8	7.75	5.7	9.8	8.55
												203	2.56954	0.0616636		203	2.90226	0.340016		202	33579.3	33402.1	33756.5	33347.5	33264.9	33430.1		203	3897.2	3738.6	4055.8	3902.85	3723.7	4082	3864.6	3552.1	4177.1	3827.6	3613.4	4041.8		203	8.8	6.8	10.8	7.95	5.9	10	8.55
												204	2.50765	0.0604965		204	2.80374	0.291161		203	33576.6	33404.1	33749	33351.1	33269.8	33432.4		204	3931.8	3743.5	4120.1	3914.1	3741.2	4087	3839.65	3541.6	4137.7	3875.7	3677.5	4073.9		204	8.85	6.9	10.8	7.85	6	9.7	8.45
												205	2.54204	0.0587503		205	2.86459	0.290713		204	33576.4	33406.4	33746.5	33349.2	33269.1	33429.4		205	3997.4	3803.5	4191.3	3871.9	3689.9	4053.9	3814.1	3547.9	4080.3	3896.65	3739.9	4053.4		205	8.6	6.8	10.4	8.1	6.4	9.8	8.6
												206	2.56186	0.0593209		206	2.87958	0.229598		205	33583.3	33417.6	33749	33341	33257.2	33424.8		206	3956.6	3771.4	4141.8	3944.55	3729.5	4159.6	3896.55	3674.3	4118.8	3833.75	3656.9	4010.6		206	8.3	6.9	9.7	8.05	6.4	9.7	9.05
												207	2.62507	0.0648799		207	2.95655	0.181778		206	33581.5	33424.3	33738.6	33341.4	33260.3	33422.6		207	3939.45	3721	4157.9	3967.7	3778.4	4157	3890.45	3687.5	4093.4	3835.45	3692.4	3978.5		207	8.15	6.9	9.4	8.3	6.6	10	8.8
												208	2.76559	0.0683984		208	3.16939	0.200991		207	33576.8	33421	33732.6	33343.9	33261.5	33426.3		208	3905.5	3697.8	4113.2	3998.65	3810.3	4187	3843.7	3637.5	4049.9	3900.45	3742.4	4058.5		208	8.05	7	9.1	8.2	6.8	9.6	8.65
												209	2.70994	0.0602689		209	3.12545	0.0763215		208	33568.2	33413.7	33722.7	33340.5	33255.4	33425.7		209	3943	3746.2	4139.8	3975.95	3790	4161.9	3838.1	3658	4018.2	3903.55	3735.8	4071.3		209	8	7.1	8.9	8.85	7.5	10.2	8.75
												210	2.5996	0.0611669		210	2.94791	0.111477		209	33562.2	33407.6	33716.9	33335.4	33252.5	33418.3		210	3963.9	3801.6	4126.2	3950.35	3765.9	4134.8	3824.15	3651.9	3996.4	3937.75	3740.1	4135.4		210	8.3	7.3	9.3	9.05	7.7	10.4	8.65
												211	2.63695	0.0603252		211	2.96352	0.120002		210	33560	33406.1	33713.9	33328.5	33247.7	33409.3		211	3926.85	3769.8	4083.9	3986.55	3806.2	4166.9	3794.4	3648.3	3940.5	3950.4	3732	4168.8		211	7.95	6.8	9.1	9.1	7.7	10.5	9.1
												212	2.62316	0.0583112		212	2.91982	0.149316		211	33554.8	33403.1	33706.5	33318.7	33244	33393.5		212	3944.2	3786.1	4102.3	3962.65	3802.5	4122.8	3817.05	3641.6	3992.5	3901.25	3676.1	4126.4		212	7.85	6.8	8.9	9.2	7.7	10.7	9.65
												213	2.71309	0.0516092		213	3.02819	0.11795		212	33552.1	33400.9	33703.3	33315.9	33243.9	33388		213	3928.1	3763.5	4092.7	3960.35	3801.1	4119.6	3817.1	3619.1	4015.1	3903.35	3690.8	4115.9		213	7.95	6.9	9	9.4	7.8	11	9.6
												214	2.67075	0.0500217		214	2.96426	0.156122		213	33548.7	33396.9	33700.5	33311.3	33238.5	33384.1		214	3877.7	3716.6	4038.8	3991.85	3831.3	4152.4	3847.5	3629.8	4065.2	3873.4	3664.7	4082.1		214	7.7	6.8	8.6	9.35	8	10.7	9.3
												215	2.58492	0.0500718		215	2.82928	0.192945		214	33541.5	33387.7	33695.3	33309	33234.3	33383.7		215	3880.95	3725.5	4036.4	3971.8	3819.8	4123.8	3839.95	3628	4051.9	3868.85	3665.6	4072.1		215	8.35	7.4	9.3	8.85	7.4	10.3	9.05
												216	2.60443	0.04856		216	2.77423	0.169526		215	33532.9	33378.3	33687.6	33307.3	33230.4	33384.1		216	3944.7	3794.5	4094.9	3894.85	3769.1	4020.6	3767.35	3551.2	3983.5	3906.05	3727.9	4084.2		216	8.6	7.6	9.6	8.7	7.3	10.1	8.8
												217	2.52689	0.0459269		217	2.66205	0.181303		216	33534.5	33377	33692.1	33300.9	33218.4	33383.3		217	3979.05	3857.6	4100.5	3856.15	3725.4	3986.9	3772.85	3529.8	4015.9	3889.35	3740.4	4038.3		217	8.85	7.4	10.3	8.15	6.9	9.4	8.7
												218	2.41033	0.0345994		218	2.49022	0.0974226		217	33541.9	33385	33698.8	33295.8	33204.6	33387		218	3938.45	3815.7	4061.2	3906.45	3761.6	4051.3	3802.8	3582.9	4022.7	3844.15	3703.9	3984.4		218	8.45	6.9	10	8.55	7.3	9.8	9.05
												219	2.39637	0.020518		219	2.43872	0.0560709		218	33544.9	33390.1	33699.8	33293.9	33196.4	33391.5		219	3933.95	3792.9	4075	3907.55	3763.4	4051.7	3804.5	3594.4	4014.6	3828.4	3686.9	3969.9		219	8.7	6.8	10.6	8.15	6.6	9.7	8.8
												220	2.37803	0.0150919		220	2.4048	0.00937089		219	33548.3	33395.2	33701.4	33292.6	33188	33397.3		220	3919.25	3785	4053.5	3938.3	3777.8	4098.8	3840.95	3623.4	4058.5	3770.2	3653.6	3886.8		220	8.45	6.7	10.2	8.4	6.7	10.1	8.8
												221	2.37666	0.0179124		221	2.37575	0.0281418		220	33547	33395.2	33698.8	33298.1	33186.1	33410.2		221	3979.5	3840.3	4118.7	3889.2	3744.3	4034.1	3835.35	3609	4061.7	3770	3658.2	3881.8		221	8.65	7.1	10.2	8.45	6.7	10.2	8.3
												222	2.46926	0.023072		222	2.45508	0.0244949		221	33552.5	33400.6	33704.4	33304.5	33184.2	33424.9		222	3985.1	3803.6	4166.6	3901.3	3767	4035.6	3829.9	3662.3	3997.5	3757.8	3630.2	3885.4		222	8.9	7.3	10.5	8.45	7	9.9	7.75
												223	2.52686	0.0254233		223	2.51237	0.0157623		222	33557.5	33401.7	33713.4	33309.9	33186.2	33433.6		223	3956.6	3784	4129.2	3933.75	3775.5	4092	3810.95	3618	4003.9	3780.9	3624.4	3937.4		223	8.7	6.9	10.5	8.05	6.6	9.5	7.35
												224	2.50694	0.0276976		224	2.50602	0.0114699		223	33557.5	33402.7	33712.2	33312.4	33180.8	33444		224	3983.6	3778.2	4189	3919.55	3739	4100.1	3816	3588.7	4043.3	3779.35	3584.5	3974.2		224	8.5	6.6	10.4	7.9	6.2	9.6	7.45
												225	2.41827	0.0253445		225	2.4346	0.0134323		224	33560.5	33402.8	33718.2	33314.9	33171.4	33458.4		225	3982.8	3775	4190.6	3911.05	3735.7	4086.4	3837.3	3590.7	4083.9	3759.6	3559.4	3959.8		225	8.15	6	10.3	7.85	6.2	9.5	7.7
												226	2.32404	0.0208901		226	2.34386	0.0144286		225	33566.2	33403.3	33729.1	33319.2	33165	33473.5		226	3907.8	3685.7	4129.9	3964.25	3757.9	4170.6	3883.45	3629.8	4137.1	3734.45	3533.7	3935.2		226	7.6	5.4	9.8	8.15	6.4	9.9	7.75
												227	2.31715	0.0191771		227	2.35327	0.0243996		226	33567.4	33402	33732.8	33327.3	33165.2	33489.5		227	3896.95	3668.6	4125.3	3973.35	3758.7	4188	3896.5	3643.8	4149.2	3743.55	3495.2	3991.9		227	7.7	5.7	9.7	8.45	6.7	10.2	7.9
												228	2.31178	0.0140504		228	2.36279	0.026688		227	33567.3	33401.2	33733.4	33334.9	33171.5	33498.3		228	3944.9	3688.8	4201	3920.6	3718.4	4122.8	3877.75	3636.2	4119.3	3768.35	3519.8	4016.9		228	8.2	6.4	10	8.3	6.6	10	7.65
												229	2.29831	0.00883529		229	2.35481	0.00640767		228	33571.1	33399.4	33742.8	33340.1	33175.7	33504.5		229	3941.8	3702.9	4180.7	3925.3	3704.3	4146.3	3860.9	3624.1	4097.7	3812.9	3579.2	4046.6		229	8.1	6.7	9.5	8.45	6.7	10.2	8.15
												230	2.33434	0.00542917		230	2.3999	0.0137514		229	33572.6	33400.5	33744.7	33342.8	33176.1	33509.5		230	3943.4	3698.6	4188.2	3902.15	3679	4125.3	3860	3645.3	4074.7	3815.1	3583	4047.2		230	8.8	7.3	10.3	8.15	6.6	9.7	8.4
												231	2.35548	0.000381623		231	2.41936	0.022398		230	33577.4	33407.4	33747.4	33342.8	33175.2	33510.4		231	3930.2	3681.5	4178.9	3894.15	3662.9	4125.4	3848.05	3656.9	4039.2	3823.25	3606.2	4040.3		231	8.95	7.5	10.4	7.85	6.4	9.3	8.35
												232	2.4585	0.00361089		232	2.52067	0.0584399		231	33581	33413.2	33748.7	33341.4	33174.1	33508.8		232	3886.85	3671	4102.7	3926.4	3699.1	4153.7	3868.55	3658.8	4078.3	3828.3	3623.6	4033		232	8.75	7.3	10.2	7.45	6	8.9	8.55
												233	2.48154	0.00297462		233	2.54503	0.0711704		232	33582	33419	33745.1	33340.2	33169.1	33511.3		233	3926.35	3681	4171.7	3872.95	3662	4083.9	3879.35	3688.4	4070.3	3811.1	3608.4	4013.8		233	8.95	7.6	10.3	7.3	5.9	8.7	9.15
												234	2.49538	0.00200809		234	2.56485	0.0502826		233	33587.2	33421.8	33752.6	33341.9	33179.3	33504.6		234	3927.95	3732.6	4123.3	3838.15	3653.9	4022.4	3879.55	3742.2	4016.9	3801.65	3635.4	3967.9		234	9.35	8.1	10.6	7.45	6.1	8.8	9.5
												235	2.57238	0.0103416		235	2.61818	0.116692		234	33594.6	33432.3	33756.9	33345.7	33196.1	33495.3		235	3881.7	3698.7	4064.7	3875.9	3694	4057.8	3865.1	3724.7	4005.5	3811.95	3665.8	3958.1		235	9.35	8.3	10.4	7.9	6.3	9.5	9.3
												236	2.83558	0.0330057		236	2.8194	0.181993		235	33596.9	33439.1	33754.6	33347.2	33205	33489.4		236	3883.95	3690.2	4077.7	3882.85	3711.8	4053.9	3812.3	3652.3	3972.3	3856.65	3682.8	4030.5		236	9.15	8.2	10.1	7.7	6.1	9.3	9.15
												237	3.13128	0.0667385		237	2.98254	0.279951		236	33594.9	33440.1	33749.7	33344.2	33201.4	33487		237	3892.5	3699	4086	3876.95	3734.8	4019.1	3807.65	3669.8	3945.5	3831.65	3696.6	3966.7		237	9.2	8.1	10.3	7.35	5.7	9	9.15
												238	3.77766	0.08179		238	3.59276	0.392015		237	33592.7	33439.2	33746.2	33341.7	33196	33487.5		238	3904.95	3722.5	4087.4	3870.55	3723.6	4017.5	3849.4	3710.3	3988.5	3781.95	3635.8	3928.1		238	9.5	8.4	10.6	7.4	5.6	9.2	9.15
												239	3.56313	0.0530039		239	3.40193	0.185537		238	33593.4	33440.6	33746.3	33347	33199.5	33494.6		239	3887.05	3708.3	4065.8	3887.2	3730.8	4043.6	3856.7	3653.7	4059.7	3761.9	3606.7	3917.1		239	9.2	8	10.4	7.45	5.8	9.1	8.6
												240	3.50698	0.0144615		240	3.54331	0.0662031		239	33592.9	33439.9	33745.9	33352	33196.5	33507.4		240	3857.3	3668.6	4046	3904.2	3757.6	4050.8	3845.5	3637.9	4053.1	3764.85	3586.8	3942.9		240	8.8	7.3	10.3	7.15	5.3	9	8.35
												241	2.92603	0.00168171		241	2.93962	0.00805252		240	33589.8	33430.7	33748.8	33358.8	33198.1	33519.5		241	3876.55	3683.4	4069.7	3895.55	3743	4048.1	3881.2	3652.8	4109.6	3748.7	3543	3954.4		241	8.3	6.6	10	7	4.9	9.1	8.6
												242	2.71123	0.000328236		242	2.74994	0.0048071		241	33588.7	33426.7	33750.7	33367.8	33206.3	33529.2		242	3867.85	3672.1	4063.6	3895.6	3719.9	4071.3	3852.75	3636.9	4068.6	3745.15	3540.7	3949.6		242	8.35	6.8	9.9	6.85	4.5	9.2	8.25
												243	2.48944	0.00120369		243	2.54148	0.00599423		242	33585.3	33420.5	33750.1	33375.3	33218	33532.6		243	3862.45	3685.1	4039.8	3909.25	3730.7	4087.8	3875.35	3678.4	4072.3	3739.55	3549.6	3929.5		243	8.2	6.8	9.6	7.55	5.3	9.8	8.05
												244	2.45659	0.000720146		244	2.54743	0.0416271		243	33580.7	33416	33745.4	33385.5	33228.8	33542.2		244	3907.2	3706.9	4107.5	3883.65	3698.1	4069.2	3875	3682.6	4067.4	3762.2	3571.1	3953.3		244	8.55	7.2	9.9	7.2	5	9.4	7.65
												245	2.43087	0.00873273		245	2.51635	0.0333562		244	33579.9	33414.7	33745.2	33391.4	33233.9	33548.9		245	3916.95	3701.8	4132.1	3874.15	3651	4097.3	3891.95	3700.2	4083.7	3763.3	3561.5	3965.1		245	8.25	6.6	9.9	6.85	4.6	9.1	8
												246	2.43583	0.00139837		246	2.50906	0.0539189		245	33579.8	33417	33742.5	33402.7	33244.6	33560.7		246	3954.65	3757.7	4151.6	3823.05	3617.3	4028.8	3962.4	3793.8	4131	3708.75	3529.5	3888		246	8.6	7	10.2	6.8	4.5	9.1	8
												247	2.37305	0.000144964		247	2.45448	0.0742648		246	33581.8	33420.1	33743.5	33417.6	33263.2	33572		247	3949.4	3762.5	4136.3	3816.6	3596.8	4036.4	3983.9	3812.8	4155	3713.75	3542	3885.5		247	8.45	7.1	9.8	7.05	4.8	9.3	7.85
												248	2.31817	0.0094498		248	2.39241	0.0609273		247	33584.9	33425.7	33744.2	33432	33277	33587.1		248	3982	3774.1	4189.9	3762.65	3549	3976.3	3936.35	3767.1	4105.6	3765	3607.9	3922.1		248	8.35	6.8	9.9	6.75	4.6	8.9	7.75
												249	2.27751	0.0131086		249	2.32937	0.0379596		248	33593.8	33437.4	33750.2	33439.9	33281.9	33597.8		249	3950.65	3736.3	4165	3770.3	3550.9	3989.7	3960.25	3846.6	4073.9	3748.1	3597.2	3899		249	8.95	7.5	10.4	6.85	4.7	9	8.15
												250	2.2727	0.0166367		250	2.30332	0.0263424		249	33598.8	33447.2	33750.5	33451.6	33298.9	33604.3		250	3938.9	3715.3	4162.5	3780.7	3551.7	4009.7	3917.15	3788.9	4045.4	3820.4	3665.8	3975		250	8.85	7.7	10	7.15	5.1	9.2	8
												251	2.29537	0.0165587		251	2.32145	0.00430523		250	33602	33455.1	33749	33455.7	33301.7	33609.7		251	3915.5	3706.7	4124.3	3780.95	3536.2	4025.7	3888.75	3784.5	3993	3833.85	3707.7	3960		251	8.75	7.8	9.7	7.5	5.7	9.3	7.7
												252	2.32911	0.0185454		252	2.33288	0.0167919		251	33604.7	33462.8	33746.5	33455.7	33295.2	33616.2		252	3921.25	3690.7	4151.8	3745.75	3495.1	3996.4	3912.4	3791.2	4033.6	3832.85	3694.4	3971.3		252	8.35	7.4	9.3	7.65	5.8	9.5	8
												253	2.40064	0.00817106		253	2.4112	0.0383743		252	33610.9	33469.6	33752.2	33457.6	33292.8	33622.4		253	3929	3728.3	4129.7	3730.05	3479	3981.1	3847.8	3694.8	4000.8	3873.2	3691.8	4054.6		253	8.45	7.3	9.6	7.25	5.2	9.3	7.7
												254	2.53992	0.00274311		254	2.55171	0.0489243		253	33621	33482	33760	33450	33271.2	33628.7		254	3865.9	3688.9	4042.9	3794.45	3547	4041.9	3842.65	3685.3	4000	3837.15	3656.9	4017.4		254	8.45	6.7	10.2	7.65	5.7	9.6	7.8
												255	2.53387	0.00775034		255	2.54764	0.0844522		254	33621.6	33485.3	33757.9	33447.1	33256	33638.3		255	3865.7	3685.3	4046.1	3789.95	3576.9	4003	3801.7	3667.8	3935.6	3848.6	3686.4	4010.8		255	8.5	7.1	9.9	7.9	6.3	9.5	7.15
												256	2.40086	0.0160114		256	2.42743	0.0493262		255	33622.4	33484.1	33760.7	33437.7	33237.1	33638.3		256	3824.55	3640	4009.1	3824.15	3632.4	4015.9	3734.9	3601.1	3868.7	3886.95	3714.4	4059.5		256	8.4	6.8	10	8.05	6.5	9.6	7.25
												257	2.37294	0.0139004		257	2.41198	0.0925148		256	33623.1	33480.4	33765.8	33422.8	33217.1	33628.5		257	3796.7	3595.7	3997.7	3843.55	3666.5	4020.6	3731.8	3585.1	3878.5	3865	3692.3	4037.7		257	8.3	6.7	9.9	8	6.5	9.5	7.7
												258	2.37007	0.0185926		258	2.41509	0.035257		257	33620.1	33470.6	33769.6	33414.9	33205.8	33624		258	3753.1	3596.9	3909.3	3893.05	3717.1	4069	3725.7	3579.3	3872.1	3857.2	3687.6	4026.8		258	8.2	6.7	9.7	8.15	6.6	9.7	7.7
												259	2.34937	0.0233616		259	2.39767	0.0205491		258	33612	33460	33764	33412.8	33201.2	33624.5		259	3776.2	3632.7	3919.7	3891.35	3737.2	4045.5	3721.5	3561.7	3881.3	3832.2	3669.3	3995.1		259	8.05	6.4	9.7	8.3	6.9	9.7	8.05
												260	2.41067	0.0267347		260	2.49964	0.0289648		259	33606.2	33450.2	33762.1	33405.6	33190.3	33620.8		260	3805.25	3675.4	3935.1	3887.85	3732.5	4043.2	3795.25	3597.8	3992.7	3734.3	3544.4	3924.2		260	8.3	6.7	9.9	8.35	6.7	10	8.55
												261	2.46493	0.0173947		261	2.54913	0.0372574		260	33604.1	33449.5	33758.7	33405.1	33187.5	33622.8		261	3821.55	3659.9	3983.2	3879	3727.2	4030.8	3805.3	3551.5	4059.1	3716.5	3488.4	3944.6		261	8.1	6.3	9.9	8.25	6.2	10.3	9.05
												262	2.47487	0.0209473		262	2.58444	0.0858189		261	33600.3	33447.3	33753.2	33413.4	33199.9	33626.8		262	3822.1	3664.6	3979.6	3905.65	3770	4041.3	3750.6	3513.7	3987.5	3761.9	3538.9	3984.9		262	8.3	6.3	10.3	8.55	6.5	10.6	8.85
												263	2.57526	0.00345957		263	2.67208	0.168573		262	33594.5	33445.7	33743.3	33421.5	33203.5	33639.5		263	3814.25	3637.3	3991.2	3914.55	3772.3	4056.8	3788.25	3558.2	4018.3	3706.95	3513.6	3900.3		263	8.3	6.4	10.2	8.45	6.5	10.4	8.85
												264	2.48135	0.00150843		264	2.52439	0.148094		263	33588	33444.7	33731.3	33430.3	33219	33641.6		264	3820.95	3621.2	4020.7	3898.05	3743.9	4052.2	3738.35	3489.4	3987.3	3760.9	3540.8	3981		264	7.55	6	9.1	8.25	6.4	10.1	8.7
												265	2.39735	0.00578983		265	2.45388	0.099181		264	33581.9	33443.8	33720.1	33435.4	33223.4	33647.4		265	3805.55	3590.2	4020.9	3912.75	3752.6	4072.9	3738.15	3486.5	3989.8	3761.85	3551.5	3972.2		265	7.75	6.1	9.4	7.9	5.8	10	8.75
												266	2.44526	0.00128818		266	2.51002	0.0433974		265	33574.5	33439.1	33709.9	33440.7	33232.4	33648.9		266	3866.6	3648.8	4084.4	3883.3	3678.1	4088.5	3765.7	3507.8	4023.6	3734.95	3538.3	3931.6		266	8.55	6.9	10.2	7.85	6	9.7	8.4
												267	2.42357	0.00776433		267	2.4969	0.00578449		266	33572.5	33443.1	33701.9	33447.4	33238.3	33656.4		267	3845.7	3622.6	4068.8	3906.9	3685.8	4128	3724.2	3482.7	3965.7	3783.1	3585.5	3980.7		267	8.3	6.8	9.8	8.2	6.2	10.2	7.6
												268	2.48801	0.0106203		268	2.5651	0.0350388		267	33567.7	33442.7	33692.6	33448.2	33239.6	33656.8		268	3842.4	3607.3	4077.5	3886.3	3651.6	4121	3742.6	3492.6	3992.6	3758	3561.9	3954.1		268	8.1	6.5	9.7	7.85	5.9	9.8	7.7
												269	2.54314	0.0164117		269	2.61404	0.0487985		268	33561.6	33442.8	33680.5	33444	33234.7	33653.3		269	3880.9	3639.3	4122.5	3830.8	3598.9	4062.7	3754.7	3490.4	4019	3776.15	3541.7	4010.6		269	8.1	6.5	9.7	7.6	5.4	9.8	7.35
												270	2.46107	0.0209563		270	2.51502	0.0426714		269	33562.3	33447.7	33676.9	33442.3	33232.1	33652.5		270	3866.05	3634.3	4097.8	3800.7	3583.7	4017.7	3716.65	3495.1	3938.2	3805.35	3619.3	3991.4		270	8.05	6.4	9.7	7.45	5.4	9.5	7.05
												271	2.41917	0.0229665		271	2.46953	0.034574		270	33562.4	33450.8	33674	33441.8	33236.3	33647.4		271	3829.4	3618.7	4040.1	3836.25	3648.7	4023.8	3699.35	3518.8	3879.9	3827.8	3675.1	3980.5		271	8.6	7	10.2	7.75	5.8	9.7	6.25
												272	2.44461	0.0224631		272	2.45188	0.0265575		271	33560.1	33446.7	33673.6	33435.7	33231.8	33639.6		272	3849.85	3664.4	4035.3	3824.15	3649.1	3999.2	3738.7	3538	3939.4	3799.15	3633.7	3964.6		272	8.65	7.1	10.2	7.75	6.1	9.4	6.75
												273	2.39446	0.0204619		273	2.36322	0.0311797		272	33561	33448.3	33673.7	33426.6	33228	33625.2		274	3844.85	3639.7	4050	3833.2	3668.4	3998	3740.65	3565.1	3916.2	3797.85	3634.9	3960.8		274	8.9	7.1	10.7	8.2	6.4	10	6.95
												274	2.39254	0.0202532		274	2.31861	0.0223929		273	33562.7	33448.6	33676.8	33423.9	33221.3	33626.6		275	3863.7	3678.9	4048.5	3823.45	3637.1	4009.8	3750.9	3574.4	3927.4	3774.75	3599.7	3949.8		275	9.15	7.5	10.8	8.3	6.2	10.4	6.85
												275	2.42685	0.0172303		275	2.33947	0.000813984		274	33564.9	33447.5	33682.4	33423.1	33227.3	33618.8		276	3917.45	3764	4070.9	3763.2	3564	3962.4	3738.85	3563.5	3914.2	3774.15	3592.5	3955.8		276	9.55	8	11.1	8.55	6.5	10.6	7.4
												276	2.44543	0.0220098		276	2.32061	0.0131278		275	33571.5	33454.8	33688.2	33425.1	33234.6	33615.7		277	3854	3681.6	4026.4	3817.1	3654	3980.2	3726.1	3548.4	3903.8	3773.8	3574.2	3973.4		277	8.6	7.2	10	8.75	6.7	10.8	7.55
												277	2.63196	0.0167793		277	2.49416	0.0337683		276	33577.7	33461.7	33693.7	33425.2	33243.7	33606.7		278	3875.35	3723.3	4027.4	3810.15	3628.6	3991.7	3760.55	3576.4	3944.7	3720	3508.8	3931.2		278	8.95	7.4	10.5	8.65	6.7	10.6	8.35
												278	2.69445	0.0186221		278	2.5372	0.0402054		277	33583.2	33466.2	33700.2	33423.7	33253.1	33594.2		279	3906.45	3735.3	4077.6	3799.95	3634.5	3965.4	3775.4	3573.6	3977.2	3710.8	3486	3935.6		279	9.1	7.7	10.5	9.05	6.8	11.3	8.45
												279	2.61648	0.0193507		279	2.42065	0.0436569		278	33589.4	33470.6	33708.3	33429.3	33271	33587.5		280	3869	3686.5	4051.5	3832.95	3656.8	4009.1	3759.05	3559.3	3958.8	3718.6	3507	3930.2		280	8.7	7.4	10	8.85	6.5	11.2	8.5
												280	2.4588	0.0248529		280	2.30602	0.036235		279	33593.5	33470.4	33716.6	33436.1	33291.1	33581.1		281	3827.65	3610.9	4044.4	3903.85	3714.7	4093	3757.5	3556.7	3958.3	3712.1	3500.4	3923.8		281	8.4	7.1	9.7	9.4	6.9	11.9	8.65
												281	2.31609	0.0325687		281	2.1853	0.0283794		280	33595.8	33468.4	33723.2	33441.9	33303.5	33580.3		282	3872.6	3627	4118.2	3852.1	3658.7	4045.5	3746.15	3553.4	3938.9	3705.4	3491.6	3919.2		282	8.55	7.1	10	9	6.6	11.4	9.15
												282	2.29105	0.0330255		282	2.17123	0.0251193		281	33594.3	33461.1	33727.4	33447.7	33311.1	33584.2		283	3883.1	3610.6	4155.6	3837.75	3641.4	4034.1	3713.65	3546.2	3881.1	3729.3	3525.3	3933.3		283	8.5	7.1	9.9	8.55	6.2	10.9	8.75
												283	2.27942	0.0383925		283	2.16204	0.0256139		282	33596.2	33456.1	33736.2	33452.2	33316.7	33587.6		284	3884.65	3637.1	4132.2	3825.15	3590.2	4060.1	3683.9	3527.4	3840.4	3761.05	3555.1	3967		284	8.1	7	9.2	8.05	5.8	10.3	8.55
												284	2.27627	0.039158		284	2.17661	0.0111556		283	33597.9	33449	33746.7	33450.6	33326.1	33575		285	3845.4	3597.8	4093	3830.45	3621.4	4039.5	3716.3	3558.1	3874.5	3738.6	3572	3905.2		285	8.4	7.3	9.5	8.35	6.1	10.6	8.85
												285	2.34301	0.0372208		285	2.24278	0.0216186		284	33599.9	33450.8	33749	33446.4	33329.6	33563.2		286	3808.65	3530.4	4086.9	3850.55	3650	4051.1	3734.75	3557.6	3911.9	3724.65	3546.1	3903.2		286	8.15	6.9	9.4	8.1	6.1	10.1	8.05
												286	2.39632	0.0361605		286	2.29755	0.010979		285	33599.9	33449.1	33750.8	33446	33335.1	33557		287	3831.8	3563	4100.6	3799.4	3588.5	4010.3	3768.6	3607.2	3930	3709.8	3552	3867.6		287	8.5	6.9	10.1	7.95	5.9	10	8.8
												287	2.34706	0.0332229		287	2.25398	0.0108615		286	33598.6	33441.6	33755.5	33446.2	33335.2	33557.2		288	3838.5	3554.5	4122.5	3760.5	3585.1	3935.9	3738.75	3578.5	3899	3737.1	3578.1	3896.1		288	8.45	6.9	10	8.15	6	10.3	8.55
												288	2.45135	0.0259098		288	2.36985	0.00171871		287	33602.7	33444.8	33760.6	33449.1	33332.2	33565.9		289	3760.6	3440.6	4080.6	3821.8	3634.6	4009	3727.25	3571.8	3882.7	3732.9	3586.9	3878.9		289	8.2	6.5	9.9	8.35	6.4	10.3	8.2
												289	2.73338	0.0257688		289	2.66246	0.0108314		288	33608.1	33446.2	33769.9	33448.2	33326.7	33569.6		290	3765.6	3458.2	4073	3827.1	3621.1	4033.1	3669.9	3545.1	3794.7	3767.45	3639.8	3895.1		290	8.1	6.4	9.8	8.55	6.8	10.3	7.9
												290	3.10918	0.0223486		290	3.05869	0.00957162		289	33606	33435.1	33776.9	33446.1	33316.4	33575.9		291	3803.25	3531.7	4074.8	3769.25	3543.6	3994.9	3652.95	3529.4	3776.5	3786.6	3666.2	3907		291	8.65	6.8	10.5	8.3	6.6	10	7.75
												291	3.13392	0.0250887		291	3.09398	0.00632774		290	33604	33426.7	33781.4	33436	33302	33570.1		292	3772.85	3505.1	4040.6	3789.95	3569	4010.9	3716.55	3574.9	3858.2	3748.5	3628.4	3868.6		292	8.35	6.7	10	8.35	6.8	9.9	7.85
												292	2.85343	0.022183		292	2.80006	0.00260612		291	33607.1	33427.9	33786.3	33423.7	33286.5	33560.8		293	3737.65	3497	3978.3	3820.35	3580	4060.7	3746.7	3589.5	3903.9	3710.5	3605.6	3815.4		293	8.1	6.4	9.8	8.7	6.9	10.5	7.9
												293	2.69487	0.0211927		293	2.63838	0.0160131		292	33605.3	33426	33784.7	33419	33278.4	33559.6		294	3706.85	3481.7	3932	3840.65	3633.1	4048.2	3764.55	3607.8	3921.3	3705.55	3614	3797.1		294	8.15	6.4	9.9	8.8	6.9	10.7	7.85
												294	2.5024	0.0284871		294	2.42719	0.00951622		293	33601.2	33425.4	33776.9	33418.6	33269.9	33567.3		295	3724	3482.1	3965.9	3801.8	3591.3	4012.3	3732	3595.7	3868.3	3756.1	3656.8	3855.4		295	7.5	5.8	9.2	8.5	6.9	10.1	7.35
												295	2.55488	0.0430241		295	2.46361	0.0105744		294	33594.7	33417.9	33771.5	33418.8	33260.7	33576.8		296	3708.25	3444.9	3971.6	3812	3600.1	4023.9	3759.4	3627.1	3891.7	3739.05	3657.9	3820.2		296	7.3	5.3	9.3	8.7	7	10.4	7.8
												296	2.61812	0.0421383		296	2.51671	0.0197501		295	33589.4	33409.2	33769.6	33413.2	33246	33580.3		297	3689.65	3436.4	3942.9	3811.15	3607.1	4015.2	3714.2	3581.7	3846.7	3766.2	3671.2	3861.2		297	7.5	5.3	9.7	8.7	7	10.4	7.45
												297	2.63184	0.0460083		297	2.5275	0.0282319		296	33582.3	33396.8	33767.9	33411.7	33237.5	33586		298	3687.55	3427.8	3947.3	3838.9	3612.4	4065.4	3703.6	3526.8	3880.4	3803.3	3683.6	3923		298	7.25	4.9	9.6	8.75	7	10.5	7.2
												298	2.48016	0.0463083		298	2.38702	0.0232923		297	33574.8	33383.1	33766.5	33405.4	33226.2	33584.7		299	3728.8	3524.3	3933.3	3798.25	3563.6	4032.9	3725	3553.7	3896.3	3810.25	3662.9	3957.6		299	8.15	5.8	10.5	8.25	6.6	9.9	7.5
												299	2.3452	0.0425014		299	2.24527	0.0113722		298	33566.9	33370	33763.7	33398	33209.3	33586.7		300	3754.9	3552.9	3956.9	3753.9	3537	3970.8	3795.3	3605.7	3984.9	3762.85	3623.8	3901.9		300	8.7	5.7	11.7	8.05	6.6	9.5	8
												300	2.31304	0.037232		300	2.19731	0.0311867		299	33562.2	33368.4	33756	33390.2	33196.3	33584		301	3735.75	3529.8	3941.7	3755.8	3546.3	3965.3	3801.55	3624.4	3978.7	3759.15	3590.6	3927.7		301	8.2	5.3	11.1	8.05	6.9	9.2	8.3
												301	2.27135	0.0366113		301	2.15318	0.0353406		300	33562.1	33368.8	33755.5	33391.8	33189.5	33594.1		302	3727.55	3520.9	3934.2	3776.95	3545.5	4008.4	3816.4	3631.2	4001.6	3739.85	3551.3	3928.4		302	8.3	5.5	11.1	8.15	6.9	9.4	8.3
												302	2.28824	0.0323362		302	2.16073	0.0131997		301	33560.4	33366.2	33754.5	33392.9	33186.3	33599.5		303	3740.8	3516.1	3965.5	3756.1	3506.5	4005.7	3785	3589.3	3980.7	3772.35	3576	3968.7		303	8.45	5.8	11.1	8.35	7.2	9.5	8.2
												303	2.32239	0.0308608		303	2.19515	0.00468454		302	33557.4	33361.6	33753.2	33396.3	33193.5	33599.2		304	3754.85	3526.2	3983.5	3731.2	3450.7	4011.7	3744.15	3543.7	3944.6	3818	3623.9	4012.1		304	8.45	5.7	11.2	8.55	7.5	9.6	8.25
												304	2.649	0.0202407		304	2.49784	0.00459184		303	33555.3	33356.3	33754.2	33396.3	33195.1	33597.5		305	3778.7	3554.4	4003	3763.1	3487	4039.2	3780.35	3574.4	3986.3	3799	3591.8	4006.2		305	8.9	6.1	11.7	8.25	6.9	9.6	8.25
												305	2.52271	0.020106		305	2.38795	0.0183188		304	33556.1	33357.4	33754.8	33391.9	33190.9	33593		306	3770.6	3582.4	3958.8	3779.85	3512.5	4047.2	3778.4	3580	3976.8	3800.5	3577	4024		306	8.45	6.1	10.8	8.35	6.8	9.9	8.4
												306	2.44726	0.0193705		306	2.36881	0.0108519		305	33558.9	33361.7	33756.1	33387.8	33187.5	33588.1		307	3783.05	3587.5	3978.6	3796.9	3467.8	4126	3804.45	3590.8	4018.1	3802.05	3572.3	4031.8		307	8.35	6.4	10.3	8.45	6.8	10.1	8.45
												307	2.38702	0.0183029		307	2.32277	0.00901075		306	33558	33366.4	33749.5	33384.6	33190.1	33579		308	3795.35	3618.5	3972.2	3770.85	3444.9	4096.8	3836.65	3670.2	4003.1	3771.7	3574	3969.4		308	8.85	7	10.7	8	6.4	9.6	8.5
												308	2.32597	0.022822		308	2.26686	0.0248908		307	33556.9	33378.2	33735.6	33383.5	33196.8	33570.2		309	3819.3	3652.1	3986.5	3756.9	3425.2	4088.6	3846.4	3680.5	4012.3	3762.2	3562.4	3962		309	7.85	6.2	9.5	7.9	6.3	9.5	8.7
												309	2.30566	0.0223371		309	2.26457	0.0268268		308	33556.2	33392.7	33719.8	33385	33207.5	33562.6		310	3816.6	3618.5	4014.7	3789.75	3461.9	4117.6	3832.8	3674.6	3991	3778.15	3575.9	3980.4		310	7.25	6.3	8.2	8	6.3	9.7	8.15
												310	2.31758	0.0217861		310	2.26778	0.030746		309	33561.9	33412.2	33711.5	33389.5	33220.3	33558.7		311	3855.6	3623.8	4087.4	3767.75	3452.5	4083	3842.3	3681	4003.6	3795.1	3607.5	3982.7		311	7.75	6.8	8.7	7.95	5.9	10	7.95
												311	2.32309	0.0228969		311	2.29472	0.0524967		310	33564.7	33426.5	33702.8	33390.3	33230.5	33550.2		312	3842.2	3636.5	4047.9	3750.8	3428	4073.6	3752.55	3613.4	3891.7	3877.2	3713.3	4041.1		312	7.8	6.4	9.2	7.85	5.6	10.1	7.45
												312	2.39164	0.0270651		312	2.39495	0.0709987		311	33572.3	33441.8	33702.8	33390.8	33238.7	33542.9		313	3811	3620.8	4001.2	3781.15	3484.5	4077.8	3812	3667.3	3956.7	3829.5	3678.6	3980.4		313	7.65	6.2	9.1	7.65	5.3	10	7.6
												313	2.4422	0.0303018		313	2.37887	0.0298836		312	33578.1	33456.9	33699.2	33380.9	33229.4	33532.3		314	3828.4	3617.9	4038.9	3775.7	3526.3	4025.1	3836.7	3702.3	3971.1	3807.35	3655.9	3958.8		314	7.65	6.3	9	7.45	5.1	9.8	7.3
												314	2.33397	0.033658		314	2.26549	0.0233698		313	33580.4	33471.2	33689.7	33378.8	33229.6	33528		315	3822.65	3624.3	4021	3786.35	3540.3	4032.4	3834.5	3702.1	3966.9	3784.3	3639.3	3929.3		315	7.45	6	8.9	7.75	5.5	10	8.05
												315	2.40073	0.035539		315	2.32996	0.00971457		314	33585.4	33481.8	33688.9	33377.8	33230.5	33525		316	3822.05	3623.2	4020.9	3833.15	3590.4	4075.9	3811.8	3686.5	3937.1	3820.75	3665.8	3975.7		316	7.75	6.2	9.3	7.9	5.7	10.1	7.7
												316	2.41726	0.0405016		316	2.33007	0.00698011		315	33587.9	33494	33681.8	33380.9	33233.7	33528.2		317	3835.45	3645.8	4025.1	3825.15	3655.2	3995.1	3809.8	3692.5	3927.1	3814.65	3682.2	3947.1		317	7.25	5.7	8.8	7.95	5.9	10	7.45
												317	2.5603	0.045098		317	2.44171	0.018502		316	33586.9	33498.3	33675.5	33380.4	33235.3	33525.5		318	3808.75	3616.2	4001.3	3872.45	3704.2	4040.7	3739.45	3619.7	3859.2	3880.75	3757	4004.5		318	7	5.3	8.7	8.3	6.4	10.2	7.65
												318	2.60085	0.035545		318	2.48285	0.0409836		317	33586.1	33496.4	33675.7	33380.6	33236.2	33525.1		319	3795.65	3600.2	3991.1	3896.9	3764.8	4029	3748.95	3622.5	3875.4	3864.75	3748.4	3981.1		319	7.05	5.2	8.9	8.75	6.6	10.9	7.65
												319	2.55378	0.0266751		319	2.44928	0.0166088		318	33581.5	33490	33673	33371.6	33225.5	33517.7		320	3772.5	3609.8	3935.2	3921.6	3797.8	4045.4	3789	3663.3	3914.7	3826.85	3708.1	3945.6		320	7.85	5.9	9.8	8.5	6.3	10.7	7.95
												320	2.49201	0.0256726		320	2.36425	0.0220153		319	33575.2	33482	33668.4	33363.9	33220.1	33507.7		321	3766.6	3644.4	3888.8	3931.65	3812.2	4051.1	3814.75	3682.4	3947.1	3802.75	3666.8	3938.7		321	7.65	5.6	9.7	8.4	6.2	10.6	8
												321	2.4757	0.0285456		321	2.33696	0.0359151		320	33565	33469.4	33660.7	33360.4	33218.4	33502.5		322	3822.95	3701.3	3944.6	3928.15	3834.6	4021.7	3829.75	3708.1	3951.4	3797.3	3662.6	3932		322	7.85	6	9.7	8.55	6.5	10.6	8.25
												322	2.52373	0.026957		322	2.35674	0.0505958		321	33552.4	33459.2	33645.5	33362.7	33224.6	33500.7		323	3889.5	3759.9	4019.1	3905.45	3802.1	4008.8	3816.65	3708.7	3924.6	3812.25	3666.2	3958.3		323	8.4	6.3	10.5	8.15	6.2	10.1	8.05
												323	2.4113	0.0272663		323	2.24097	0.0529865		322	33545.9	33453.3	33638.5	33365.1	33232.4	33497.8		324	3882.15	3770.4	3993.9	3949.1	3838.6	4059.6	3832.45	3724.7	3940.2	3778.7	3618.5	3938.9		324	8.3	6.3	10.3	8.55	6.5	10.6	8.45
												324	2.3734	0.0324958		324	2.25075	0.0908564		323	33544.2	33445.4	33643.1	33365.2	33236.8	33493.7		325	3867.95	3767.2	3968.7	3954.85	3852	4057.7	3776.5	3666.4	3886.6	3845.9	3678.5	4013.3		325	8.65	6.7	10.6	8.5	6.6	10.4	7.8
												325	2.43554	0.0249167		325	2.27192	0.0512159		324	33537.6	33435.2	33639.9	33369.7	33249.4	33490.1		326	3905.85	3805.8	4005.9	3896.4	3767.3	4025.5	3813.45	3681.4	3945.5	3806.9	3661.7	3952.1		326	8.5	6.2	10.8	7.9	6.2	9.6	7.9
												326	2.38919	0.0283192		326	2.25203	0.100529		325	33531	33421.8	33640.3	33366.1	33255.3	33476.9		327	3924.85	3821.1	4028.6	3876.55	3744.5	4008.6	3811.7	3649.2	3974.2	3812.9	3626.2	3999.6		327	9	6.7	11.3	7.4	5.6	9.2	8.05
												327	2.50117	0.0290206		327	2.34919	0.119438		326	33532.9	33424.2	33641.6	33367.1	33260.1	33474		328	3922.85	3818.4	4027.3	3879.7	3748.1	4011.3	3887.1	3727.8	4046.4	3733.9	3545.8	3922		328	9.05	6.9	11.2	7.55	5.8	9.3	8.2
												328	2.58744	0.0357097		328	2.42286	0.131695		327	33535.5	33423.5	33647.5	33367.9	33257.6	33478.1		329	3920.65	3790.4	4050.9	3875.8	3730.2	4021.4	3873.1	3701.6	4044.6	3753.3	3566.8	3939.8		329	9.4	7.3	11.5	7.5	6	9	8.15
												329	2.46703	0.043654		329	2.28795	0.126798		328	33537.1	33422	33652.3	33380	33271.6	33488.4		330	3936.1	3811.6	4060.6	3855.2	3719.5	3990.9	3857.9	3656	4059.8	3796.55	3565.3	4027.8		330	9.2	7.1	11.3	8.05	6.6	9.5	8.1
												330	2.38183	0.0440675		330	2.21551	0.107062		329	33536.8	33415.5	33658	33390.6	33274.9	33506.3		331	3924.15	3784.2	4064.1	3864.8	3741.8	3987.8	3846.4	3638.4	4054.4	3810.2	3602.5	4017.9		331	9.5	7.5	11.5	7.95	6.8	9.1	7.95
												331	2.29541	0.0415748		331	2.17963	0.0957415		330	33540	33414.9	33665.1	33397.2	33282.1	33512.4		332	3864.35	3725.1	4003.6	3885.25	3765.5	4005	3858.75	3629.5	4088	3803.65	3574.7	4032.6		332	9.05	7.2	10.9	7.9	6.9	8.9	7.55
												332	2.25891	0.0389626		332	2.16133	0.084116		331	33543.5	33412.9	33674.1	33402.4	33283.9	33520.8		333	3809.9	3683.1	3936.7	3896.4	3798.4	3994.4	3881.5	3652.4	4110.6	3780.8	3544.3	4017.3		333	8.65	6.6	10.7	8.25	7.4	9.1	7.75
												333	2.25194	0.0406742		333	2.1645	0.07782		332	33542.1	33404.5	33679.7	33410.1	33290.5	33529.7		334	3812.95	3682.7	3943.2	3862.4	3737.4	3987.4	3843.65	3581.8	4105.5	3815.3	3571.3	4059.3		334	8.65	6.2	11.1	7.95	7.3	8.6	7.6
												334	2.24581	0.0406172		334	2.1714	0.0646429		333	33537.4	33397.1	33677.6	33421.3	33299.5	33543.1		335	3823.2	3669.8	3976.6	3827.2	3693.9	3960.5	3877.7	3599.5	4155.9	3774.9	3535.4	4014.4		335	8.9	6.4	11.4	7.7	6.9	8.5	7.95
												335	2.30311	0.0477608		335	2.24271	0.0463689		334	33534.6	33393.5	33675.7	33425.5	33294.8	33556.1		336	3817.7	3637.3	3998.1	3828.9	3697.9	3959.9	3842.35	3580.7	4104	3813.7	3558.8	4068.6		336	9	6.8	11.2	7.95	7	8.9	7.8
												336	2.36947	0.0488466		336	2.32037	0.0617422		335	33533.8	33392.9	33674.7	33435.7	33290.8	33580.7		337	3780.15	3615.8	3944.5	3853.5	3728	3979	3883.1	3618.5	4147.7	3796.3	3576.2	4016.4		337	9.2	6.7	11.7	8.05	7	9.1	8.1
												337	2.53319	0.0360025		337	2.47204	0.0218035		336	33531.8	33382.6	33681	33440.6	33284.8	33596.4		338	3796.2	3633.1	3959.3	3819.7	3691.6	3947.8	3862.5	3603.5	4121.5	3817.35	3585.1	4049.6		338	8.9	6.4	11.4	7.85	6.7	9	8.05
												338	2.59734	0.0403612		338	2.55766	0.00572638		337	33527	33372.6	33681.4	33448.2	33286.7	33609.7		339	3833.1	3695.4	3970.8	3779.25	3658	3900.5	3841.25	3608.9	4073.6	3847.55	3622.5	4072.6		339	9.05	6.4	11.7	7.3	6.2	8.4	7.6
												339	2.74019	0.0454407		339	2.68612	0.00109052		338	33524.3	33365.1	33683.5	33449.8	33282.1	33617.4		340	3812.3	3660.3	3964.3	3775.8	3637.2	3914.4	3819.65	3602.8	4036.5	3831.45	3658.1	4004.8		340	8.8	6.3	11.3	6.8	5.9	7.7	7.6
												340	2.88116	0.0288591		340	2.84237	0.0111238		339	33527.5	33366	33689.1	33449.8	33281.7	33617.9		341	3828.6	3674.3	3982.9	3775.4	3633.7	3917.1	3815.7	3587.7	4043.7	3843.35	3671.9	4014.8		341	8.6	5.7	11.5	6.8	5.8	7.8	7.75
												341	3.48723	0.00415556		341	3.42839	0.0105547		340	33529	33367.2	33690.7	33449.7	33274.3	33625.1		342	3912.1	3737.2	4087	3720.5	3570.5	3870.5	3834.1	3627.5	4040.7	3841.35	3663.1	4019.6		342	9.1	6	12.2	6.85	5.7	8	8.25
												342	4.15337	0.0233723		342	3.98678	0.0626235		341	33530.7	33367.1	33694.4	33448.6	33262.9	33634.3		343	3901.15	3720.4	4081.9	3736.75	3565.4	3908.1	3816.1	3629.8	4002.4	3869.5	3686	4053		343	8.75	6.1	11.4	6.75	5.5	8	8.65
												343	4.6076	0.0330163		343	4.51812	0.219098		342	33540	33375.1	33705	33446.7	33251.4	33642		344	3934.55	3744.2	4124.9	3724.85	3542.9	3906.8	3838.35	3660.7	4016	3880	3726.4	4033.6		344	9.15	6.7	11.6	6.7	5.5	7.9	8.75
												344	4.95986	0.0463176		344	5.09325	0.389484		343	33547.8	33381.1	33714.6	33440.8	33240.8	33640.7		345	3896.95	3687.5	4106.4	3782.9	3599.7	3966.1	3847.35	3690.8	4003.9	3867.65	3727.2	4008.1		345	8.4	6.1	10.7	6.95	5.8	8.1	8.7
												345	5.14421	0.0408736		345	5.01709	0.602007		344	33559	33392.9	33725	33437.8	33234	33641.5		346	3879.2	3700.4	4058	3787.25	3632.4	3942.1	3861.75	3683.5	4040	3838.85	3703.2	3974.5		346	8.4	6	10.8	7.05	5.9	8.2	8.8
												346	5.11256	0.0336771		346	5.08494	0.661444		345	33564.1	33392.9	33735.3	33433.2	33230.9	33635.6		347	3890.55	3714.7	4066.4	3782.05	3599.3	3964.8	3826	3665.5	3986.5	3840.45	3669.4	4011.5		347	8.2	6.3	10.1	7.5	6.5	8.5	8.2
												347	5.00671	0.068513		347	4.97709	0.62639		346	33568.7	33398.5	33739	33432.6	33227.4	33637.8		348	3915.7	3695.2	4136.2	3757.3	3580.1	3934.5	3827	3656	3998	3851.65	3674.9	4028.4		348	8.5	6.6	10.4	7.1	6	8.2	7.8
												348	4.74347	0.0813434		348	4.67621	0.724136		347	33573.3	33405.1	33741.5	33431.4	33227.8	33634.9		349	3886.95	3672.9	4101	3784.1	3607.2	3961	3852.7	3654.2	4051.2	3817.3	3626.8	4007.8		349	8.85	7.2	10.5	7.35	6	8.7	7.9
												349	4.16014	0.0561279		349	4.32011	0.488653		348	33581.9	33411.3	33752.6	33430.2	33230.5	33630		350	3910.5	3692.7	4128.3	3778.35	3584.8	3971.9	3856.8	3667.8	4045.8	3821.4	3607.4	4035.4		350	9.05	7.2	10.9	7.45	6.1	8.8	8.15
												350	3.54297	0.0197862		350	3.59243	0.213584		349	33588.2	33414.8	33761.6	33431.6	33228.9	33634.3		351	3889.15	3671.4	4106.9	3791.1	3588.7	3993.5	3863.8	3697.7	4029.9	3784.8	3548.7	4020.9		351	8.5	7.1	9.9	7.8	6.6	9	8.25
												351	2.91622	0.0365607		351	2.87744	0.0512682		350	33595.7	33421.1	33770.3	33434	33232.6	33635.5		352	3779.85	3568.8	3990.9	3869.6	3675.7	4063.5	3840.55	3661	4020.1	3797.4	3578	4016.8		352	8.25	6.9	9.6	8.25	7.2	9.3	8.15
												352	2.73945	0.0442807		352	2.65567	0.0338485		351	33599.9	33422.2	33777.6	33439.4	33244.8	33634		353	3840.15	3610.3	4070	3811.2	3641.6	3980.8	3821.7	3639.5	4003.9	3806.6	3607.3	4005.9		353	8.7	7.2	10.2	8.35	6.9	9.8	7.45
												353	2.59665	0.0358043		353	2.49167	0.0385385		352	33595	33414.7	33775.3	33442.5	33248.6	33636.5		354	3762.25	3536.9	3987.6	3859.25	3714.2	4004.3	3819.35	3657.8	3980.9	3772.8	3571.2	3974.4		354	8.25	6.7	9.8	8.5	7	10	7.45
												354	2.55662	0.0376556		354	2.45548	0.0852103		353	33597.8	33411.5	33784	33443.2	33248.5	33638		355	3793.25	3584.4	4002.1	3808.15	3673.9	3942.4	3767.25	3603.6	3930.9	3814.3	3588.5	4040.1		355	9.1	7.5	10.7	8.05	6.7	9.4	7.15
												355	2.48701	0.0543461		355	2.40852	0.0649153		354	33592.3	33395.7	33788.9	33446.4	33253.7	33639		356	3797.15	3588.9	4005.4	3822.55	3665.1	3980	3754.3	3615.1	3893.5	3810.5	3579.9	4041.1		356	9.55	8.2	10.9	8	6.8	9.2	7.15
												356	2.34887	0.0531522		356	2.29081	0.0628868		355	33591.3	33388.7	33793.8	33445.7	33252.5	33638.9		357	3792.7	3585.9	3999.5	3832.85	3660.4	4005.3	3770	3656.3	3883.7	3811.2	3619.2	4003.2		357	9.3	7.9	10.7	8	6.8	9.2	7.05
												357	2.27533	0.0529905		357	2.19976	0.060916		356	33590	33380.3	33799.7	33445.2	33256.4	33634		358	3795.5	3624.6	3966.4	3813.4	3640.8	3986	3768.1	3657.4	3878.8	3806.25	3622.7	3989.8		358	9.2	7.8	10.6	7.95	6.8	9.1	7.3
												358	2.23755	0.0486395		358	2.15111	0.0699607		357	33588.4	33374.2	33802.7	33443.2	33256.1	33630.4		359	3773.55	3592	3955.1	3835.55	3621.4	4049.7	3770.4	3686.2	3854.6	3794.3	3636.9	3951.7		359	8.4	7	9.8	8.3	7.3	9.3	7.55
												359	2.26129	0.0465942		359	2.15517	0.0727086		358	33589.7	33373.8	33805.6	33442.7	33256.1	33629.2		360	3750.8	3585.8	3915.8	3840.7	3641.6	4039.8	3758.45	3692.8	3824.1	3823	3686.7	3959.3		360	8.15	6.7	9.6	8.4	7.1	9.7	7.45
												360	2.3135	0.045581		360	2.1931	0.0849916		359	33585.3	33370	33800.6	33443.4	33260.8	33625.9		361	3737.5	3581.1	3893.9	3854.65	3656.8	4052.5	3738.7	3665.7	3811.7	3842.75	3721.9	3963.6		361	8.3	6.8	9.8	8.55	7.2	9.9	7.9
												361	2.41668	0.0402566		361	2.28289	0.0911075		360	33580.8	33366.1	33795.6	33438.6	33257.4	33619.7		362	3804.75	3663.5	3946	3796.9	3592.9	4000.9	3736.15	3657.1	3815.2	3810.65	3691.9	3929.4		362	8.2	6.8	9.6	8.2	6.9	9.5	8.1
												362	2.48602	0.0330452		362	2.3046	0.0694881		361	33576.2	33367.3	33785.2	33429.7	33250.7	33608.7		363	3764.7	3650.7	3878.7	3825.1	3596.8	4053.4	3708.8	3615.7	3801.9	3812.55	3673.5	3951.6		363	8.05	6.6	9.5	8.2	6.9	9.5	8.15
												363	2.44161	0.031608		363	2.29838	0.0433694		362	33575.7	33372.6	33778.8	33423.7	33252.3	33595.2		364	3818.4	3696.9	3939.9	3764.9	3559.3	3970.5	3732.4	3626.7	3838.1	3783.15	3629.9	3936.4		364	8.5	7.1	9.9	7.7	6.1	9.3	7.95
												364	2.45367	0.02847		364	2.30188	0.0253017		363	33571.4	33379.5	33763.2	33416.3	33255.2	33577.4		365	3824.75	3691.4	3958.1	3771.6	3525.5	4017.7	3790.6	3678.4	3902.8	3745.55	3601.3	3889.8		365	7.95	6.2	9.7	8.4	6.7	10.1	7.75
												365	2.34644	0.0397464		365	2.24819	0.0468922		364	33576.3	33391.8	33760.9	33414.4	33262	33566.8		366	3827.5	3661	3994	3759.4	3514.6	4004.2	3818.25	3699.9	3936.6	3732.95	3596.7	3869.2		366	7.4	5.3	9.5	8.85	7.1	10.6	7.65
												366	2.32179	0.0377237		366	2.23935	0.0442121		365	33579.6	33408.6	33750.7	33416.5	33272.8	33560.2		367	3818.2	3643.4	3993	3738.1	3501.8	3974.4	3795.35	3638.2	3952.5	3742.6	3572.3	3912.9		367	7.15	5.1	9.2	8.7	6.9	10.5	7.7
												367	2.375	0.0489749		367	2.33487	0.0799146		366	33581.5	33418.9	33744.2	33419.4	33282.3	33556.6		368	3793.8	3604.4	3983.2	3775.75	3543.3	4008.2	3787.65	3611.4	3963.9	3745.7	3565.8	3925.6		368	7.5	5.6	9.4	8.9	7.2	10.6	7.7
												368	2.41044	0.045877		368	2.43062	0.100934		367	33586.1	33431.9	33740.3	33423.2	33288.3	33558.1		369	3764.7	3584.8	3944.6	3795.8	3609.8	3981.8	3795.15	3619.3	3971	3738.4	3563.6	3913.2		369	7.4	5.5	9.3	9.05	7.3	10.8	8.05
												369	2.55128	0.0395664		369	2.50486	0.0402203		368	33584.8	33434.5	33735.1	33426	33293.5	33558.5		370	3774.5	3574.1	3974.9	3773.85	3592.2	3955.5	3820.05	3631.1	4009	3711.05	3525	3897.1		370	7.85	6	9.7	9.1	7	11.2	7.9
												370	2.48571	0.0428502		370	2.44944	0.0534198		369	33581	33435.4	33726.6	33430.8	33302	33559.6		371	3786.1	3566	4006.2	3754.45	3549.8	3959.1	3858.3	3679.1	4037.5	3692.25	3521	3863.5		371	8.15	6.4	9.9	8.9	6.7	11.1	7.4
												371	2.36515	0.0347253		371	2.30065	0.0551798		370	33579.6	33430.2	33729	33438.7	33314.1	33563.4		372	3759.65	3526.2	3993.1	3769.25	3555.8	3982.7	3828.15	3660.7	3995.6	3754.3	3570.8	3937.8		372	8.3	6.6	10	8.8	6.6	11	7.05
												372	2.4155	0.030785		372	2.34357	0.0634294		371	33579.5	33430.3	33728.6	33450.6	33327.9	33573.4		373	3755.2	3513.5	3996.9	3780.05	3559.7	4000.4	3850.35	3659.6	4041.1	3740.05	3558.1	3922		373	8.55	7.1	10	8.75	6.9	10.6	7.15
												373	2.35662	0.0309589		373	2.27699	0.0729105		372	33578.5	33429	33728	33456.9	33336.2	33577.6		374	3752.6	3500.1	4005.1	3792.45	3548.4	4036.5	3864	3680.3	4047.7	3735.4	3572.8	3898		374	8.2	6.9	9.5	9.1	7.5	10.7	7.5
												374	2.41771	0.0371075		374	2.32542	0.0820044		373	33576.3	33425.5	33727.2	33466.8	33339.3	33594.3		375	3707.95	3473.7	3942.2	3808.45	3579.4	4037.5	3849.1	3679.9	4018.3	3761.15	3615	3907.3		375	8.1	6.9	9.3	8.9	7.1	10.7	8.1
												375	2.43025	0.035516		375	2.31851	0.0929344		374	33572.2	33419.5	33724.9	33473.8	33342.2	33605.3		376	3703.65	3515.6	3891.7	3792.3	3566.1	4018.5	3851.85	3691.6	4012.1	3768.05	3627.7	3908.4		376	8.3	7.4	9.2	8.25	6.4	10.1	8
												376	2.39543	0.0374067		376	2.26864	0.0888093		375	33564.7	33408.2	33721.1	33480.8	33345.3	33616.2		377	3723.4	3527.1	3919.7	3793.1	3566.6	4019.6	3862.85	3731.7	3994	3781.25	3671	3891.5		377	8.65	7.6	9.7	8.1	6.3	9.9	8.25
												377	2.34188	0.0424297		377	2.24546	0.1036		376	33558.4	33405	33711.8	33487	33346.5	33627.6		378	3714.25	3547.6	3880.9	3801.3	3566.6	4036	3876.7	3761	3992.4	3771.95	3679.9	3864		378	8.1	7	9.2	8.05	6.1	10	8.5
												378	2.37786	0.0475735		378	2.24938	0.111134		377	33552	33401	33703	33489.5	33349.4	33629.7		379	3792.4	3622.9	3961.9	3734.65	3484.3	3985	3834.8	3719.3	3950.3	3813.55	3705.2	3921.9		379	8.5	7.4	9.6	7.65	5.8	9.5	7.85
												379	2.33841	0.0556202		379	2.23286	0.126282		378	33546.3	33402.5	33690.1	33495.2	33354.2	33636.2		380	3763	3599	3927	3776.95	3517.8	4036.1	3802.35	3676.6	3928.1	3821.25	3721.4	3921.1		380	7.95	7	8.9	7.65	6.2	9.1	7.95
												380	2.34818	0.0639674		380	2.272	0.139876		379	33549.4	33407.8	33690.9	33491.9	33348.3	33635.5		381	3774	3624	3924	3764.15	3526.1	4002.2	3762.9	3642.4	3883.4	3847.8	3741	3954.6		381	7.95	6.9	9	7.6	6.3	8.9	8.05
												381	2.37519	0.0712202		381	2.33176	0.127572		380	33546.8	33414.7	33678.9	33490.6	33346.8	33634.5		382	3788.95	3648.2	3929.7	3762.15	3520.3	4004	3817.3	3681.1	3953.5	3789.05	3662.8	3915.3		382	7.7	6.7	8.7	7.85	6.3	9.4	8.15
												382	2.32692	0.0867042		382	2.29046	0.127634		381	33547.4	33417.2	33677.5	33485.4	33339.7	33631.1		383	3831.2	3650.9	4011.5	3739.1	3497	3981.2	3846.05	3741.8	3950.3	3776.55	3658.6	3894.5		383	8.2	6.7	9.7	8.2	6	10.4	8.15
												383	2.41864	0.104163		383	2.36756	0.108326		382	33549.1	33420.5	33677.7	33486.1	33332.1	33640.1		384	3771.25	3609.8	3932.7	3809.15	3579.1	4039.2	3830.45	3704.2	3956.7	3805.55	3650.6	3960.5		384	7.9	6.4	9.4	8.7	6.4	11	7.85
												384	2.5242	0.0831226		384	2.47895	0.138823		383	33554	33419.5	33688.4	33489.1	33330.5	33647.7		385	3823.7	3644.6	4002.8	3784.3	3554.9	4013.7	3857.7	3714.8	4000.6	3753.05	3590.8	3915.3		385	7.8	6.6	9	8.7	6.7	10.7	7.75
												385	2.57165	0.0895835		385	2.5194	0.171379		384	33549.1	33413.6	33684.5	33488.6	33328.8	33648.3		386	3848.25	3655.2	4041.3	3774.15	3551.7	3996.6	3840.35	3692.6	3988.1	3759.35	3596.6	3922.1		386	7.8	6.4	9.2	8.85	6.7	11	8.1
												386	2.39394	0.0926526		386	2.36185	0.160616		385	33551.1	33407.6	33694.6	33492.8	33333.6	33652		387	3856.05	3661.9	4050.2	3757.25	3564	3950.5	3785.65	3642.3	3929	3772.75	3615.9	3929.6		387	7.75	6.4	9.1	9.05	6.7	11.4	7.95
												387	2.28739	0.0725061		387	2.25503	0.149834		386	33556.7	33402.4	33711.1	33497.4	33340	33654.7		388	3841.85	3649.6	4034.1	3735.85	3548.9	3922.8	3780.3	3642.4	3918.2	3752.9	3588.3	3917.5		388	7.65	6.1	9.2	8.95	6.6	11.3	7.55
												388	2.26269	0.0694367		388	2.23887	0.139574		387	33564.1	33392	33736.3	33499.9	33343	33656.8		389	3803.75	3603.9	4003.6	3748.1	3572.8	3923.4	3782.15	3646.2	3918.1	3758.35	3610.4	3906.3		389	7.15	5.5	8.8	9	6.7	11.3	8.05
												389	2.25569	0.0709919		389	2.24618	0.141199		388	33571.9	33383.5	33760.2	33501.5	33344	33659		390	3850.25	3668.7	4031.8	3693.95	3541.1	3846.8	3765.85	3632	3899.7	3782.75	3635.9	3929.6		390	7.6	5.9	9.3	9.05	6.7	11.4	7.95
												390	2.24515	0.0660524		390	2.23676	0.130371		389	33576	33375.3	33776.8	33506.5	33351.4	33661.7		391	3833.65	3653	4014.3	3708.15	3556.3	3860	3784.3	3645	3923.6	3760.95	3615.6	3906.3		391	7.5	5.7	9.3	9.05	6.4	11.7	7.65
												391	2.27276	0.063618		391	2.27751	0.133368		390	33586.6	33373	33800.1	33505.3	33349.9	33660.7		392	3820.35	3647.6	3993.1	3730.25	3592.1	3868.4	3769.6	3636.2	3903	3751.5	3631	3872		392	7.95	6.2	9.7	8.5	6.1	10.9	7.6
												392	2.29391	0.05334		392	2.28213	0.11254		391	33594.1	33365.7	33822.5	33506.6	33350.7	33662.5		393	3824.1	3687.2	3961	3706.95	3588	3825.9	3721.8	3595	3848.6	3791.55	3683	3900.1		393	7.55	6	9.1	8.1	6.4	9.8	7.45
												393	2.36693	0.0548914		393	2.33653	0.0873903		392	33597.5	33357.1	33837.9	33508.1	33353.9	33662.3		394	3878.05	3747.1	4009	3642.95	3513.6	3772.3	3722.1	3614.3	3829.9	3796.75	3716.8	3876.7		394	8.05	6.3	9.8	7.75	5.9	9.6	7.55
												394	2.47206	0.0563453		394	2.4197	0.0923682		393	33604	33358.3	33849.6	33503.8	33352.7	33654.9		395	3837.45	3709.1	3965.8	3664.05	3520.5	3807.6	3716.15	3624.5	3807.8	3799.3	3731.5	3867.1		395	8.25	6.4	10.1	7.5	5.3	9.7	7.4
												395	2.46517	0.071368		395	2.36444	0.0804205		394	33618.7	33369.8	33867.5	33501.7	33349.7	33653.6		396	3814.6	3684.7	3944.5	3666	3523.7	3808.3	3728.95	3638.5	3819.4	3781.85	3709.3	3854.4		396	8.4	6.7	10.1	7.75	5.7	9.8	8.1
												396	2.3733	0.0738433		396	2.302	0.0738715		395	33628.3	33383.1	33873.5	33496.8	33342.7	33650.9		397	3769.15	3631.8	3906.5	3730.9	3574.6	3887.2	3800.25	3707	3893.5	3750.3	3681	3819.6		397	8.75	6.8	10.7	7.7	5.4	10	8.3
												397	2.32315	0.0656636		397	2.2961	0.13659		396	33635.9	33394.8	33877	33492.6	33336.7	33648.5		398	3771.7	3597.2	3946.2	3765.55	3587.7	3943.4	3802.55	3691.9	3913.2	3772.3	3691.2	3853.4		398	8.9	7.1	10.7	8.3	6.1	10.5	8.55
												398	2.28226	0.0656687		398	2.27357	0.146126		397	33637.4	33404	33870.7	33494.1	33335.4	33652.8		399	3772.2	3585.8	3958.6	3795.95	3593.8	3998.1	3812.7	3705.1	3920.3	3775.15	3674	3876.3		399	9.1	7.4	10.8	8.4	6	10.8	8.15
												399	2.26322	0.0668145		399	2.24906	0.164587		398	33633.6	33401.5	33865.8	33495.7	33338.6	33652.7		400	3768.25	3574.4	3962.1	3793.05	3592.5	3993.6	3841.25	3751.3	3931.2	3735.5	3626.6	3844.4		400	9	7.2	10.8	8.35	6.1	10.6	8.35
												400	2.26211	0.0668544		400	2.24835	0.174169		399	33631.7	33401.6	33861.8	33496.1	33341.5	33650.8		401	3770.75	3582.9	3958.6	3809.15	3600	4018.3	3792.4	3702.2	3882.6	3792.85	3684.8	3900.9		401	8.95	7.3	10.6	8.3	6.3	10.3	8.65
												401	2.24861	0.0653528		401	2.2226	0.169598		400	33628	33399.1	33856.9	33502.6	33347.8	33657.4		402	3717.85	3526.7	3909	3860.55	3644.4	4076.7	3791.05	3691.7	3890.4	3836.7	3716.7	3956.7		402	8.55	6.8	10.3	9.15	7.1	11.2	8.9
												402	2.30898	0.075578		402	2.26706	0.152661		401	33625	33402.8	33847.2	33502.9	33349	33656.9		403	3738.2	3555.9	3920.5	3847.45	3627.7	4067.2	3810.7	3678.9	3942.5	3830.45	3674.7	3986.2		403	8.75	7.3	10.2	8.95	6.8	11.1	9.35
												403	2.40246	0.104879		403	2.33323	0.117695		402	33616.4	33399.9	33832.8	33501	33355.5	33646.5		404	3779.4	3549	4009.8	3819.5	3584.1	4054.9	3801.75	3680.1	3923.4	3837.8	3678.2	3997.4		404	9	7.8	10.2	8.7	6.8	10.6	9.05
												404	2.38475	0.0661432		404	2.26348	0.124786		403	33610.3	33401.1	33819.5	33499.2	33357	33641.5		405	3782	3580.3	3983.7	3841.5	3627.4	4055.6	3793.5	3646.9	3940.1	3873.25	3699.7	4046.8		405	8.9	7.8	10	8.95	7.3	10.6	9.25
												405	2.33327	0.0682166		405	2.23836	0.116392		404	33608.6	33397.6	33819.5	33496.9	33359.2	33634.7		406	3793.4	3575.4	4011.4	3888.35	3642.3	4134.4	3778.75	3633.7	3923.8	3906.7	3731	4082.4		406	9.2	7.6	10.8	8.85	7.2	10.5	8.5
												406	2.26393	0.0610933		406	2.19474	0.1232		405	33607.6	33391.4	33823.9	33492.9	33359.6	33626.3		407	3834.8	3639.9	4029.7	3858.25	3615.5	4101	3815.4	3672	3958.8	3871.8	3690.8	4052.8		407	8.65	7.4	9.9	8.8	7.6	10	8.45
												407	2.25074	0.0566584		407	2.17939	0.109772		406	33603.2	33387.6	33818.9	33487.2	33357.1	33617.3		408	3866.75	3697.4	4036.1	3827.2	3610.1	4044.3	3841.3	3675.7	4006.9	3863.65	3658.5	4068.8		408	8.9	7.6	10.2	8.85	7.7	10	8.2
												408	2.26512	0.049922		408	2.19846	0.105899		407	33603.1	33389.9	33816.3	33485.8	33358.9	33612.6		409	3855.4	3704.1	4006.7	3831.95	3635	4028.9	3856	3690.7	4021.3	3852.3	3659.8	4044.8		409	8.85	7.6	10.1	8.65	7.7	9.6	8.45
												409	2.30495	0.0471391		409	2.24289	0.108541		408	33610	33407	33812.9	33485.5	33364.3	33606.7		410	3819.45	3667.6	3971.3	3883	3677.3	4088.7	3840.7	3672.5	4008.9	3891.55	3707.3	4075.8		410	8.2	7	9.4	8.65	7.6	9.7	8.5
												410	2.35685	0.042246		410	2.31341	0.0979977		409	33613.6	33417.2	33810.1	33487.5	33367.8	33607.3		411	3835.35	3689	3981.7	3870.1	3676.4	4063.8	3916.05	3732	4100.1	3830.7	3612.8	4048.6		411	8.25	7	9.5	8.4	7.3	9.5	8.5
												411	2.3764	0.0479775		411	2.37144	0.0877547		410	33612.7	33423.8	33801.5	33485.2	33367.5	33602.9		412	3915.25	3739.7	4090.8	3799.05	3588.5	4009.6	3917.9	3738	4097.8	3819.8	3624.7	4014.9		412	8.95	7	10.9	8.1	6.7	9.5	8.3
												412	2.27532	0.0534638		412	2.26353	0.103713		411	33613	33429.6	33796.4	33491.5	33379.7	33603.3		413	3824.1	3648.7	3999.5	3883.5	3661	4106	3887.05	3739.3	4034.8	3855.4	3691.2	4019.6		413	8.3	6.3	10.3	9.05	7.3	10.8	8
												413	2.29888	0.0573163		413	2.28825	0.0924022		412	33623.3	33440.3	33806.4	33497.1	33384.4	33609.8		414	3784.1	3639.1	3929.1	3928.9	3727.3	4130.5	3924.65	3762.5	4086.8	3837.7	3671.8	4003.6		414	8.1	5.9	10.3	8.95	7.1	10.8	8.45
												414	2.31222	0.0661267		414	2.29562	0.101286		413	33619.3	33437.9	33800.6	33501	33395.4	33606.6		415	3825.2	3683.8	3966.6	3887.55	3705.3	4069.8	3923.45	3755.9	4091	3846.8	3651	4042.6		415	8.3	6	10.6	8.9	7.1	10.7	8.6
												415	2.34079	0.0686426		415	2.32773	0.115128		414	33610.8	33434.1	33787.4	33507.1	33408.7	33605.5		416	3862.55	3737.3	3987.8	3829.6	3681	3978.2	3986.85	3822	4151.7	3803.05	3617.2	3988.9		416	7.65	5.9	9.4	8.45	6.7	10.2	8.95
												416	2.42261	0.0773317		416	2.41454	0.102579		415	33605.2	33435.1	33775.3	33513	33419.4	33606.6		417	3830.75	3707.5	3954	3837.95	3704.8	3971.1	3890.1	3722.9	4057.3	3888.65	3699.4	4077.9		417	7.6	5.8	9.4	8.1	6.2	10	9
												417	2.46191	0.078186		417	2.46738	0.149375		416	33607.3	33439.6	33775.1	33525.5	33434.8	33616.3		418	3769.9	3645.3	3894.5	3897.4	3765.1	4029.7	3883.05	3748.8	4017.3	3885.35	3740.8	4029.9		418	7.2	5.3	9.1	7.75	5.9	9.6	9.35
												418	2.69526	0.0898554		418	2.66443	0.172848		417	33604.2	33437.3	33771.1	33527	33439.5	33614.4		419	3790.95	3656.1	3925.8	3852.9	3715.3	3990.5	3887.7	3722.8	4052.6	3863.8	3699.2	4028.4		419	7.75	5.6	9.9	7.85	5.9	9.8	9.35
												419	2.75412	0.100425		419	2.84307	0.193447		418	33593.8	33423.3	33764.2	33529.4	33439.8	33619		420	3876.05	3726.7	4025.4	3769.6	3637.2	3902	3879.7	3713.9	4045.5	3847.9	3663.1	4032.7		420	8.4	6.3	10.5	7.5	5.6	9.4	9.25
												420	3.02497	0.091839		420	3.01974	0.202951		419	33588.2	33414	33762.4	33529.6	33435.5	33623.7		421	3869	3717.3	4020.7	3757.85	3624.2	3891.5	3813.95	3645.3	3982.6	3900.1	3740	4060.2		421	8.6	6.3	10.9	7.55	5.6	9.5	8.95
												421	3.07914	0.0800291		421	3.13026	0.153989		420	33593.5	33415.9	33771.1	33532.6	33437.7	33627.6		422	3844.1	3697.3	3990.9	3776.45	3666.3	3886.6	3781.35	3629.7	3933	3902.75	3723.7	4081.8		422	8.4	6.4	10.4	7.05	5.4	8.7	8.8
												422	2.9857	0.0574805		422	3.0208	0.000780939		421	33596.4	33416.4	33776.5	33527.3	33423.7	33630.8		423	3860.85	3710	4011.7	3761.85	3673.8	3849.9	3786.85	3599	3974.7	3875.95	3657.4	4094.5		423	8.6	6.5	10.7	6.95	5.2	8.7	9.05
												423	2.91703	0.110178		423	2.90675	0.0937309		422	33599.7	33424.6	33774.7	33521.1	33412.7	33629.5		424	3877.95	3740	4015.9	3749.35	3674.9	3823.8	3762	3585.3	3938.7	3879.1	3660.6	4097.6		424	8.5	6.3	10.7	7.2	5.5	8.9	9.1
												424	2.80961	0.108332		424	2.8729	0.0521994		423	33604.2	33430.6	33777.7	33514.3	33404.2	33624.4		425	3869.55	3699.4	4039.7	3772.15	3684.1	3860.2	3766.75	3615	3918.5	3862.75	3677.5	4048		425	8.1	5.8	10.4	7.6	5.7	9.5	8.8
												425	2.75855	0.13808		425	2.82178	0.0520372		424	33609.7	33438.8	33780.5	33507.2	33391.8	33622.5		426	3846.4	3674.3	4018.5	3805	3706.8	3903.2	3688.25	3536.9	3839.6	3921.9	3736.1	4107.7		426	8.4	6	10.8	7.75	5.9	9.6	8.2
												426	2.91248	0.149994		426	2.81194	0.0494839		425	33612.9	33440.1	33785.8	33501.3	33387.1	33615.6		427	3823.85	3647.7	4000	3860.75	3759.6	3961.9	3690.45	3548.7	3832.2	3918.95	3733.7	4104.2		427	8.45	6	10.9	8.3	6.6	10	8.1
												427	3.02231	0.194808		427	2.7745	0.0237898		426	33614.4	33441.2	33787.6	33485	33370.4	33599.7		428	3877.1	3714.9	4039.3	3815.85	3715.2	3916.5	3713.15	3546.5	3879.8	3886.75	3686.7	4086.8		428	8.7	6.4	11	7.9	6.2	9.6	8
												428	3.13847	0.257381		428	2.81973	0.0291651		427	33610.5	33439	33782	33468.6	33356	33581.2		429	3892.5	3719.6	4065.4	3845	3727.6	3962.4	3702.2	3559.4	3845	3885.6	3706.5	4064.7		429	8.25	6	10.5	7.65	6	9.3	7.7
												429	3.22458	0.292264		429	2.76337	0.104924		428	33613	33444	33782	33453.3	33338	33568.7		430	3841.25	3650.3	4032.2	3913.95	3763.6	4064.3	3742.9	3600.8	3885	3858.15	3695.4	4020.9		430	7.7	5.5	9.9	7.55	6.1	9	7.6
												430	3.49201	0.27124		430	2.85019	0.215883		429	33614.9	33446.7	33783.2	33439.2	33326.2	33552.3		431	3811.85	3618.7	4005	3968.7	3819.5	4117.9	3830.75	3701.8	3959.7	3781.15	3630.4	3931.9		431	7.3	5.4	9.2	7.75	6.4	9.1	7.85
												431	3.45484	0.191842		431	2.9764	0.322878		430	33607.9	33444.1	33771.7	33429.8	33318.3	33541.3		432	3870.25	3680.9	4059.6	3927.6	3752	4103.2	3851.4	3728.1	3974.7	3789.7	3664.5	3914.9		432	7.1	5.6	8.6	8.1	6.7	9.5	8.4
												432	3.41711	0.200557		432	2.93939	0.28976		431	33599.3	33440.3	33758.2	33430.4	33324.7	33536.1		433	3881.65	3673.6	4089.7	3936.1	3722.4	4149.8	3873.3	3756.2	3990.4	3795	3681.3	3908.7		433	7.25	5.6	8.9	7.65	6.7	8.6	8.45
												433	3.68541	0.196986		433	3.09373	0.426791		432	33593.6	33432.8	33754.4	33431.1	33328.5	33533.7		434	3900.5	3683.7	4117.3	3921.25	3690.7	4151.8	3908.75	3779.6	4037.9	3777.6	3657.2	3898		434	7.4	6	8.8	7.4	6.3	8.5	8.45
												434	3.88458	0.20396		434	3.1925	0.423327		433	33591.4	33434.8	33748	33434.3	33327.5	33541.2		435	3906.8	3710.8	4102.8	3911.2	3690.7	4131.7	3916.05	3783.4	4048.7	3761.55	3640.2	3882.9		435	7.55	6.1	9	7.3	6.3	8.3	8.55
												435	3.88686	0.254687		435	3.24905	0.347596		434	33591.9	33439.4	33744.4	33439.7	33330.9	33548.6		436	3868.8	3667	4070.6	3936.65	3733.1	4140.2	3941.15	3795.7	4086.6	3753.85	3631.8	3875.9		436	7.35	6.1	8.6	7.45	6.3	8.6	8.6
												436	4.07621	0.208257		436	3.38945	0.371497		435	33594.2	33449.3	33739.1	33446.7	33333.1	33560.2		437	3910.75	3703.5	4118	3896.5	3678.8	4114.2	3971.85	3789.8	4153.9	3740.15	3601.4	3878.9		437	7.45	6.1	8.8	7	5.8	8.2	8.6
												437	4.24806	0.175205		437	3.48682	0.403487		436	33591.3	33452.1	33730.5	33454.3	33339.9	33568.7		438	3877	3666.4	4087.6	3932.3	3719.6	4145	3944.75	3778.7	4110.8	3776.55	3610.8	3942.3		438	7.5	6.1	8.9	7.3	6	8.6	8.4
												438	4.82965	0.192374		438	3.96135	0.283002		437	33594.8	33456	33733.7	33465.1	33344.9	33585.3		439	3861.65	3675	4048.3	3929.7	3738.6	4120.8	3961.4	3804.7	4118.1	3790.7	3621.8	3959.6		439	7.65	6	9.3	7.5	5.9	9.1	8.25
												439	4.64641	0.13135		439	3.58671	0.22548		438	33592.5	33455.5	33729.4	33473.2	33355.4	33591		440	3891.9	3738.3	4045.5	3908.75	3740	4077.5	3925.35	3773.3	4077.4	3830.35	3651	4009.7		440	8.2	6.5	9.9	7.3	5.7	8.9	8.4
												440	4.70734	0.112778		440	3.46225	0.308256		439	33586.6	33452.2	33721	33482.5	33367.2	33597.8		441	3936.9	3775.4	4098.4	3859.7	3689.1	4030.3	3867.8	3721.8	4013.8	3887.8	3697	4078.6		441	7.95	6.1	9.8	7.15	5.3	9	8.35
												441	4.42501	0.131878		441	3.16042	0.264804		440	33588.2	33451.8	33724.7	33486	33370.4	33601.7		442	3921.25	3743.1	4099.4	3878.2	3707.5	4048.9	3907	3735.8	4078.2	3839.35	3634.3	4044.4		442	7.9	5.7	10.1	7.4	5.7	9.1	8.3
												442	4.27187	0.11939		442	3.21215	0.281626		441	33593.1	33456.3	33729.9	33483.1	33369	33597.1		443	3953.45	3746.3	4160.6	3877.45	3699.9	4055	3948.6	3784	4113.2	3798.1	3623	3973.2		443	7.95	5.5	10.4	7.15	5.5	8.8	8.15
												443	4.32907	0.172991		443	3.36415	0.279029		442	33595.3	33456.5	33734.1	33486.6	33372.7	33600.4		444	3930.15	3707	4153.3	3926.9	3730.8	4123	3910.3	3719.3	4101.3	3825.6	3645.7	4005.5		444	7.7	5.2	10.2	8.2	6.8	9.6	8.2
												444	4.4501	0.169784		444	3.67397	0.362929		443	33600	33445.5	33754.5	33494.9	33381.4	33608.5		445	3922.15	3701.6	4142.7	3944.5	3741.5	4147.5	3874.9	3678.6	4071.2	3883	3701.6	4064.4		445	7.6	5.4	9.8	8.25	6.9	9.6	8.5
												445	4.41993	0.176945		445	3.72539	0.316082		444	33598.1	33434.9	33761.2	33499.2	33383.4	33615		446	3910.5	3704	4117	3962.75	3755.3	4170.2	3877.8	3678.6	4077	3873.15	3696.1	4050.2		446	8.1	5.7	10.5	8.45	7.2	9.7	8.7
												446	4.1938	0.108984		446	3.62268	0.113032		445	33594.3	33424.2	33764.3	33495.4	33378.6	33612.2		447	3917.85	3714.5	4121.2	3936.3	3743.9	4128.7	3942.85	3776	4109.7	3826.55	3667.2	3985.9		447	8.55	6.3	10.8	8.55	7.3	9.8	8.9
												447	4.46949	0.101891		447	4.00593	0.1209		446	33587.2	33409	33765.5	33494.3	33375	33613.5		448	3927.25	3699.3	4155.2	3923.2	3724.9	4121.5	3907.3	3757.9	4056.7	3889.3	3757.2	4021.4		448	8.65	6.4	10.9	8.75	7.4	10.1	8.55
												448	4.51251	0.124441		448	4.08099	0.0934195		447	33584.2	33403.4	33765.1	33502.1	33384.9	33619.2		449	3936.4	3704.1	4168.7	3921.65	3725.7	4117.6	3888.6	3733	4044.2	3928.05	3802.9	4053.2		449	8.55	6.7	10.4	8.9	7.8	10	8.8
												449	4.32264	0.0582024		449	4.05803	0.33784		448	33584.1	33402.2	33766.1	33500.8	33380.2	33621.5		450	3888.55	3647.4	4129.7	3965.3	3771.6	4159	3868.55	3698.9	4038.2	3964.8	3844.7	4084.9		450	8.6	6.7	10.5	9.3	7.8	10.8	8.2
												450	3.94627	0.0214391		450	3.84054	0.257646		449	33585.3	33405.4	33765.2	33497.4	33372.3	33622.5		451	3870.6	3636.1	4105.1	3969.55	3769.7	4169.4	3883.9	3689.5	4078.3	3950.35	3808.1	4092.6		451	9	7.2	10.8	9.5	8.2	10.8	8.05
												451	3.4751	0.0271263		451	3.51373	0.153718		450	33576.6	33399	33754.1	33490.6	33364.4	33616.8		452	3795.9	3599.2	3992.6	4010.6	3832.4	4188.8	3871.45	3689	4053.9	3978.95	3809.4	4148.5		452	8.65	7.2	10.1	9.55	8.1	11	7.6
												452	2.97038	0.079006		452	2.97416	0.128494		451	33568.8	33392.3	33745.2	33484.8	33351.3	33618.3		453	3800.8	3647.2	3954.4	3952.25	3812.6	4091.9	3871.65	3697.2	4046.1	3955.2	3792.2	4118.2		453	8.75	7.7	9.8	9.8	8.4	11.2	8.3
												453	2.66591	0.0880844		453	2.63068	0.104858		452	33553.3	33386.3	33720.4	33475	33331.9	33618.2		454	3804.35	3685.8	3922.9	3888.2	3787.3	3989.1	3889.4	3746.6	4032.2	3933.3	3795.7	4070.9		454	9	8	10	9	7.6	10.4	8.5
												454	2.52239	0.0899319		454	2.54185	0.0549063		453	33540.3	33387.9	33692.6	33466.7	33317.8	33615.6		455	3743.8	3627.9	3859.7	3904.6	3804.5	4004.7	3899.9	3757.4	4042.4	3898.5	3765.2	4031.8		455	8.85	7.7	10	8.6	7.2	10	8.1
												455	2.37629	0.0757665		455	2.36151	0.104274		454	33534.4	33391.8	33676.9	33460	33308.2	33611.7		456	3821.65	3683.9	3959.4	3806.45	3687.7	3925.2	3892.7	3733.1	4052.3	3910.9	3759	4062.8		456	8.35	7.2	9.5	8.4	6.9	9.9	8.4
												456	2.35788	0.0777673		456	2.32633	0.124256		455	33524.1	33392.2	33655.9	33459.3	33305	33613.5		457	3849.15	3661.7	4036.6	3782.65	3628	3937.3	3825.3	3655.7	3994.9	3944.05	3786.6	4101.5		457	8.2	6.7	9.7	8.8	6.7	10.9	8.45
												457	2.31612	0.0757789		457	2.2764	0.162878		456	33524.7	33400.2	33649.1	33459.7	33306.9	33612.4		458	3879.85	3703.4	4056.3	3765.55	3618.9	3912.2	3841.2	3671.5	4010.9	3879.3	3724.4	4034.2		458	7.9	6.2	9.6	8.75	6.7	10.8	8.55
												458	2.39441	0.0682397		458	2.32736	0.183575		457	33528.9	33416.7	33641.1	33451.6	33301.7	33601.4		459	3841.7	3653.8	4029.6	3784.3	3645.3	3923.3	3865.65	3681	4050.3	3843.5	3676	4011		459	7.8	5.8	9.8	8.55	6.5	10.6	8.8
												459	2.39263	0.0731987		459	2.35204	0.165377		458	33534.2	33429.6	33638.8	33449.6	33304.4	33594.7		460	3813.4	3633.7	3993.1	3807.05	3665	3949.1	3940.75	3726	4155.5	3772.6	3576.5	3968.7		460	7.35	5.5	9.2	8.75	7.1	10.4	9.5
												460	2.41236	0.0839388		460	2.39868	0.183497		459	33536.5	33440.5	33632.5	33450.4	33310.7	33590		461	3813.15	3612.7	4013.6	3823.4	3665.7	3981.1	3914.35	3719.1	4109.6	3780.95	3614.9	3947		461	7.15	5.4	8.9	8.7	6.9	10.5	9.5
												461	2.438	0.093462		461	2.4294	0.176529		460	33537.4	33448.8	33626	33458.6	33318.8	33598.5		462	3838.15	3607.1	4069.2	3816.6	3646.1	3987.1	3927.15	3727.5	4126.8	3773.6	3641.4	3905.8		462	7.7	5.6	9.8	8.6	6.8	10.4	9.8
												462	2.452	0.108576		462	2.44848	0.215494		461	33536.8	33449	33624.6	33466.1	33326.6	33605.7		463	3812.55	3588	4037.1	3863.4	3663.7	4063.1	3875.2	3676.8	4073.6	3849.05	3697.6	4000.5		463	7.4	5	9.8	8.7	6.7	10.7	8.75
												463	2.5469	0.123746		463	2.53492	0.213763		462	33538.8	33452.7	33624.9	33474.7	33337.4	33612.1		464	3822.45	3600.2	4044.7	3872.6	3672.3	4072.9	3887.05	3660.8	4113.3	3841.05	3651.1	4031		464	7.3	4.8	9.8	8.2	6.1	10.3	8.5
												464	2.59899	0.137061		464	2.57092	0.22653		463	33536.5	33451.6	33621.4	33474.8	33339.2	33610.5		465	3883.15	3652.9	4113.4	3834.85	3617.7	4052	3876.75	3666.4	4087.1	3863.05	3680.9	4045.2		465	7.5	4.9	10.1	8.25	6.2	10.3	8.5
												465	2.62481	0.142847		465	2.61208	0.271374		464	33533	33448.7	33617.2	33478.6	33341	33616.2		466	3880.65	3666.4	4094.9	3860	3656.5	4063.5	3908.45	3729.8	4087.1	3838.5	3659.5	4017.5		466	7.9	5.2	10.6	8.2	6.2	10.2	8.35
												466	2.53735	0.132208		466	2.52594	0.265376		465	33535.8	33446.6	33624.9	33479.1	33338.1	33620.2		467	3837.85	3666.6	4009.1	3885.3	3696.8	4073.8	3973.35	3797.4	4149.3	3794.45	3620.7	3968.2		467	7.65	5.2	10.1	7.5	6	9	8.1
												467	2.4881	0.121188		467	2.48051	0.28122		466	33539.6	33449.7	33629.4	33479.7	33331.7	33627.7		468	3827.9	3671.8	3984	3888.8	3693.9	4083.7	3999.7	3755.8	4243.6	3798.65	3603.3	3994		468	7.7	5.6	9.8	7.3	5.9	8.7	8.45
												468	2.43178	0.112984		468	2.41762	0.265784		467	33536.4	33443.4	33629.5	33488.6	33330.7	33646.5		469	3876.65	3720.9	4032.4	3871.75	3660.6	4082.9	3982.9	3755.9	4209.9	3797.05	3616.9	3977.2		469	8	5.9	10.1	7.3	5.7	8.9	8.15
												469	2.42195	0.11146		469	2.39869	0.25276		468	33535	33439.4	33630.6	33500.5	33340.4	33660.6		470	3914.8	3750.7	4078.9	3823.2	3593.9	4052.5	3934.2	3734.1	4134.3	3844.65	3690.6	3998.7		470	8.4	6.2	10.6	7.5	5.6	9.4	8.35
												470	2.37979	0.104076		470	2.35469	0.215095		469	33536.9	33433.8	33639.9	33510.9	33346.6	33675.2		471	3915.35	3781.2	4049.5	3813.1	3615.7	4010.5	3968.35	3776.2	4160.5	3822.85	3660.8	3984.9		471	8.85	6.6	11.1	7.45	5.4	9.5	8.4
												471	2.37873	0.0976937		471	2.33939	0.210308		470	33543.8	33429.6	33658	33516.4	33355.6	33677.2		472	3953.6	3829.3	4077.9	3761.2	3558.3	3964.1	3949.8	3750.5	4149.1	3853.4	3658.4	4048.4		472	9.15	6.8	11.5	7.05	5	9.1	8.25
												472	2.38726	0.0976421		472	2.32226	0.204253		471	33549.6	33428.2	33671	33524.1	33368.8	33679.4		473	3936.45	3820.2	4052.7	3751.1	3571.3	3930.9	3952	3769.8	4134.2	3854.9	3654	4055.8		473	9.05	7	11.1	6.95	5	8.9	8.25
												473	2.44828	0.0864084		473	2.36874	0.228992		472	33561.4	33435.5	33687.3	33529.3	33378	33680.6		474	3905.3	3757.5	4053.1	3783.1	3589.3	3976.9	3909.7	3730	4089.4	3889	3708.6	4069.4		474	8.9	6.7	11.1	7.2	5.1	9.3	8.3
												474	2.54548	0.0950684		474	2.40645	0.201291		473	33572	33445.9	33698.2	33534.3	33383.5	33685.1		475	3885.9	3754	4017.8	3794.7	3604.7	3984.7	3923.2	3733.9	4112.5	3857.45	3665.9	4049		475	8.85	6.6	11.1	7.3	5.2	9.4	8.15
												475	2.58719	0.0949539		475	2.44097	0.213193		474	33580.8	33451.3	33710.3	33533.9	33388.1	33679.7		476	3796.35	3669.2	3923.5	3867	3677.6	4056.4	3911.05	3719.7	4102.4	3859.75	3682.6	4036.9		476	8.35	6.2	10.5	7.7	5.4	10	8.15
												476	2.53191	0.0885535		476	2.41851	0.221604		475	33585.2	33457.5	33712.9	33537	33396.5	33677.5		477	3822.9	3672.1	3973.7	3845.95	3664.5	4027.4	3876.15	3667.6	4084.7	3892.5	3685.2	4099.8		477	8.8	6.7	10.9	7.9	5.6	10.2	7.95
												477	2.59032	0.106198		477	2.48165	0.225102		476	33579.6	33450.3	33708.9	33539.7	33404.9	33674.5		478	3798.7	3646.4	3951	3871.45	3664.1	4078.8	3857	3699.4	4014.6	3922.75	3744.2	4101.3		478	8.7	6.4	11	8.2	5.8	10.6	7.95
												478	2.47354	0.111501		478	2.42417	0.208866		477	33577.1	33439	33715.1	33538.7	33413.4	33663.9		479	3766.45	3580.6	3952.3	3886.65	3666.2	4107.1	3874.5	3721.4	4027.6	3916.25	3723.9	4108.6		479	8.75	6.6	10.9	8.55	6.2	10.9	8.15
												479	2.4509	0.114867		479	2.41577	0.243838		478	33570.5	33428	33713	33534	33411.5	33656.5		480	3767.1	3589	3945.2	3877.45	3667	4087.9	3885.4	3714.6	4056.2	3922.05	3742.4	4101.7		480	8.35	6	10.7	8.5	6.1	10.9	7.65
												480	2.4681	0.113808		480	2.41796	0.262066		479	33562.1	33412.5	33711.7	33530.6	33411.4	33649.7		481	3771.45	3568.5	3974.4	3857.3	3647.7	4066.9	3855.2	3685.3	4025.1	3960.85	3789.8	4131.9		481	8.3	5.7	10.9	8.6	6.5	10.7	7.95
												481	2.45835	0.113301		481	2.41837	0.257599		480	33554.1	33402.3	33706	33528.5	33411.4	33645.6		482	3730.85	3542.9	3918.8	3898.8	3682.1	4115.5	3875	3722.7	4027.3	3932.6	3791	4074.2		482	7.5	5.3	9.7	9.15	7	11.3	8.1
												482	2.52341	0.117974		482	2.47746	0.262504		481	33548.9	33394	33703.8	33523	33408.5	33637.6		483	3755.6	3549.4	3961.8	3866.45	3618.3	4114.6	3900.95	3739.3	4062.6	3902	3774.3	4029.7		483	7.5	5.2	9.8	8.85	6.4	11.3	8.35
												483	2.60785	0.127432		483	2.57984	0.252727		482	33535.5	33374	33696.9	33520.6	33410.9	33630.2		484	3778.55	3585.7	3971.4	3826.35	3583.5	4069.2	3925.55	3797.9	4053.2	3887.8	3749	4026.6		484	7.7	5.4	10	8.65	6.4	10.9	8.3
												484	2.51357	0.115607		484	2.4807	0.229025		483	33525.5	33360.3	33690.7	33523.8	33420.8	33626.8		485	3789.95	3577.4	4002.5	3813.5	3563.9	4063.1	3949	3787.6	4110.4	3895.55	3745.1	4046		485	7.9	5.8	10	8.75	6	11.5	8.6
												485	2.44647	0.104972		485	2.42254	0.213388		484	33519	33352.4	33685.6	33528.3	33428.2	33628.5		486	3862.9	3640.1	4085.7	3736.65	3442.3	4031	3945.95	3786.9	4105	3915.8	3745.3	4086.3		486	8.15	6.2	10.1	8.45	5.9	11	8.45
												486	2.40455	0.0898128		486	2.37281	0.180518		485	33514.8	33348.5	33681.1	33533.4	33440.5	33626.4		487	3816	3600.7	4031.3	3762.8	3473.3	4052.3	3905.7	3751.6	4059.8	3972.5	3791.7	4153.3		487	7.6	5.6	9.6	9	6.6	11.4	8.8
												487	2.36978	0.0884348		487	2.34657	0.210824		486	33517.7	33356.4	33679	33539.2	33452.6	33625.8		488	3802.85	3575.4	4030.3	3766.65	3504.6	4028.7	3919.25	3782.4	4056.1	3955	3780.2	4129.8		488	7.65	5.5	9.8	9.35	6.7	12	9.2
												488	2.33977	0.0767495		488	2.30502	0.181324		487	33517.3	33364.4	33670.3	33535.4	33447.4	33623.5		489	3838.8	3662.2	4015.4	3719.15	3465.3	3973	3873.3	3723.9	4022.7	4024.75	3851.5	4198		489	7.3	5.3	9.3	8.9	6.2	11.6	9.3
												489	2.32379	0.0801687		489	2.29207	0.201162		488	33516.7	33368.5	33664.8	33534.5	33442.6	33626.5		490	3822.95	3621.9	4024	3716.85	3482.2	3951.5	3909.65	3779.3	4040	3992.4	3799.7	4185.1		490	7.35	5.5	9.2	8.45	6.1	10.8	9.6
												490	2.31099	0.0816986		490	2.27915	0.191558		489	33519.4	33383	33655.7	33527.6	33435.1	33620.1		491	3796.9	3607.9	3985.9	3738.5	3481.2	3995.8	3876.7	3725.8	4027.6	4023.55	3815.3	4231.8		491	6.9	5.1	8.7	8.55	6.1	11	9.3
												491	2.33849	0.0802221		491	2.29994	0.177409		490	33520.5	33393.7	33647.2	33523.4	33430.6	33616.3		492	3801.3	3596.7	4005.9	3712.7	3482.1	3943.3	3857.2	3672.2	4042.2	4028.7	3802.8	4254.6		492	7.1	5	9.2	8.15	5.8	10.5	8.9
												492	2.4023	0.0997086		492	2.34832	0.186856		491	33517.2	33403.7	33630.7	33515.1	33424.4	33605.8		493	3742.75	3535.8	3949.7	3767	3570.6	3963.4	3895.4	3706.4	4084.4	4010.05	3766	4254.1		493	7.2	5.1	9.3	8.75	6.6	10.9	9.45
												493	2.34573	0.0941937		493	2.29696	0.197141		492	33522.7	33417.9	33627.6	33504.3	33421.4	33587.1		494	3724.75	3525.7	3923.8	3781.6	3583.3	3979.9	3886	3674	4098	4046.35	3801.2	4291.5		494	7.2	5	9.4	8.9	6.8	11	9.65
												494	2.37552	0.095		494	2.33534	0.190746		493	33520.7	33419.9	33621.5	33495.9	33419.5	33572.3		495	3742.75	3538.4	3947.1	3765.2	3597	3933.4	3909.7	3740.5	4078.9	4023.7	3798.5	4248.9		495	7.45	5.3	9.6	8.5	6.9	10.1	9.95
												495	2.40007	0.0989106		495	2.37346	0.184206		494	33514.2	33418.1	33610.3	33484.3	33414	33554.6		496	3706.75	3494.9	3918.6	3801.15	3688.3	3914	3946.15	3711.2	4181.1	4002	3744.7	4259.3		496	7.45	5	9.9	8.65	7.1	10.2	10.55
												496	2.45253	0.109486		496	2.46021	0.231732		495	33511.5	33415.6	33607.4	33476.2	33405.9	33546.6		497	3761.15	3567.1	3955.2	3760.6	3614.7	3906.5	3994.05	3766.4	4221.7	3963.25	3727.1	4199.4		497	7.8	5.2	10.4	8.5	6.8	10.2	10.3
												497	2.5348	0.104995		497	2.50492	0.252527		496	33504.6	33404.9	33604.4	33470.6	33395.3	33545.9		498	3815.6	3612.8	4018.4	3684.3	3514.2	3854.4	3975.3	3749.9	4200.7	3981.7	3739.4	4224		498	7.85	5.5	10.2	7.6	6.1	9.1	9.9
												498	2.65599	0.117763		498	2.62005	0.283803		497	33502.3	33400.7	33604	33474	33401.7	33546.2		499	3752.05	3538.4	3965.7	3725.1	3546.3	3903.9	3985.95	3758.1	4213.8	3959.35	3730.1	4188.6		499	7.75	5.3	10.2	7.75	6.5	9	9.4
												499	2.77331	0.129459		499	2.69911	0.305833		498	33506.7	33406.2	33607.2	33473.5	33404.7	33542.2		500	3765.85	3567.6	3964.1	3725.55	3523.2	3927.9	3961.45	3744.1	4178.8	3974.8	3753.5	4196.1		500	7.85	5.4	10.3	7.85	6.4	9.3	9.45
												500	2.82368	0.149975		500	2.79086	0.338267		499	33508.1	33406.6	33609.7	33475.3	33406.9	33543.7		501	3765.35	3559.6	3971.1	3711.05	3499.3	3922.8	4016.4	3804.7	4228.1	3928.4	3714	4142.8		501	8.1	5.7	10.5	7.6	6.2	9	9.9
												501	2.95416	0.165717		501	2.93014	0.329512		500	33511.1	33408.3	33614	33474.1	33402.5	33545.7
												502	3.13785	0.173728		502	3.11194	0.323515		501	33515.6	33411.5	33619.8	33480.6	33406.3	33554.8
												503	3.44825	0.161084		503	3.44781	0.346018
												504	3.49409	0.156069		504	3.52615	0.166696
												505	3.57313	0.156146		505	3.57153	0.235978
												506	3.32022	0.173979		506	3.23031	0.153215
												507	3.27286	0.179425		507	3.12338	0.262291
												508	3.17509	0.173924		508	3.00773	0.313803
												509	3.01258	0.165306		509	2.86012	0.350368
												510	3.0328	0.148142		510	2.86503	0.312324
												511	2.84847	0.145549		511	2.75633	0.312538
												512	2.69832	0.128728		512	2.6456	0.243669
												513	2.6064	0.113431		513	2.59399	0.228449
												514	2.52648	0.102856		514	2.48967	0.233384
												515	2.51946	0.113871		515	2.51038	0.266161
												516	2.61047	0.117851		516	2.59879	0.281207
												517	2.67619	0.142647		517	2.62685	0.251911
												518	2.71976	0.15351		518	2.65316	0.214109
												519	2.79859	0.138862		519	2.78259	0.16581
												520	2.79891	0.157444		520	2.88104	0.174789
												521	2.79897	0.176199		521	2.92576	0.181191
												522	2.81447	0.180131		522	2.95991	0.143985
												523	2.85031	0.193816		523	2.96526	0.207452
												524	2.92149	0.208205		524	3.08627	0.253869
												525	2.94422	0.208323		525	3.13033	0.259852
												526	3.03783	0.229824		526	3.24576	0.285341
												527	3.0927	0.240419		527	3.31902	0.306739
												528	3.17885	0.257317		528	3.4185	0.339091
												529	3.21279	0.253978		529	3.47986	0.36988
												530	3.30263	0.263665		530	3.65216	0.432362
												531	3.36601	0.26155		531	3.80649	0.504865
												532	3.50556	0.257619		532	3.99642	0.545684
												533	3.61301	0.263652		533	4.14658	0.549481
												534	3.53015	0.273453		534	3.9525	0.465061
												535	3.48023	0.271101		535	3.9287	0.477051
												536	3.3681	0.279495		536	3.75538	0.418548
												537	3.26956	0.277499		537	3.58061	0.401304
												538	3.19413	0.263206		538	3.45439	0.360722
												539	3.10101	0.246938		539	3.32079	0.363824
												540	3.0525	0.244961		540	3.25812	0.356089
												541	2.9832	0.233227		541	3.17681	0.344804
												542	2.89599	0.209588		542	3.06114	0.262773
												543	2.85132	0.19554		543	2.98522	0.231875
												544	2.81888	0.183646		544	2.89994	0.210968
												545	2.80168	0.174504		545	2.86606	0.22108
												546	2.82487	0.163109		546	2.8439	0.211108
												547	2.79998	0.161582		547	2.80783	0.257256
												548	2.98211	0.135544		548	2.91732	0.261306
												549	2.96035	0.119772		549	2.91462	0.254307
												550	3.34249	0.087351		550	3.29305	0.228278
												551	3.32731	0.0776389		551	3.18874	0.183688
												552	3.41343	0.057884		552	3.22225	0.136472
												553	3.70776	0.0327247		553	3.44256	0.0632537
												554	3.47022	0.0683381		554	3.27989	0.217831
												555	3.46343	0.0987864		555	3.34782	0.161548
												556	3.3352	0.099503		556	3.27565	0.334945
												557	3.05029	0.108106		557	2.94633	0.39573
												558	2.85896	0.134557		558	2.7388	0.309689
												559	2.86086	0.150966		559	2.79705	0.357718
												560	2.81745	0.147623		560	2.82678	0.383951
												561	2.66562	0.143891		561	2.6423	0.322338
												562	2.6075	0.138653		562	2.62135	0.336559
												563	2.80279	0.161605		563	2.81816	0.431621
												564	2.84522	0.176442		564	2.83191	0.407737
												565	2.93053	0.167919		565	2.85231	0.381023
												566	2.85003	0.17935		566	2.84342	0.341885
												567	2.89166	0.186724		567	2.9226	0.325898
												568	3.00806	0.203656		568	2.99781	0.302643
												569	3.03783	0.196949		569	3.04774	0.278038
												570	2.92	0.202993		570	3.01341	0.323863
												571	2.95089	0.219856		571	3.07617	0.365123
												572	3.01347	0.221179		572	3.07583	0.297272
												573	2.98741	0.217231		573	3.07918	0.284627
												574	2.95547	0.192087		574	3.14632	0.352343
												575	2.95946	0.205914		575	3.15586	0.369763
												576	3.01392	0.218984		576	3.16588	0.350005
												577	3.05526	0.212714		577	3.18403	0.400968
												578	3.06134	0.220744		578	3.1801	0.418472
												579	3.08544	0.240116		579	3.24917	0.415143
												580	3.16501	0.238336		580	3.34231	0.399991
												581	3.2628	0.229432		581	3.41481	0.429355
												582	3.23432	0.239417		582	3.45365	0.42348
												583	3.23925	0.245003		583	3.51083	0.392166
												584	3.37898	0.239814		584	3.68129	0.420708
												585	3.46063	0.235579		585	3.76478	0.490748
												586	3.43133	0.246327		586	3.78244	0.53891
												587	3.51029	0.257444		587	3.92265	0.559608
												588	3.48298	0.262414		588	3.8953	0.54074
												589	3.63603	0.266442		589	4.02365	0.566284
												590	3.51653	0.252765		590	3.86962	0.570549
												591	3.33222	0.255769		591	3.69418	0.551145
												592	3.47276	0.289867		592	3.76487	0.556463
												593	3.53037	0.287535		593	3.83817	0.545671
												594	3.33927	0.262409		594	3.7012	0.546649
												595	3.28549	0.269867		595	3.59797	0.502475
												596	3.3112	0.273041		596	3.63394	0.43429
												597	3.23315	0.251756		597	3.58544	0.456992
												598	3.1921	0.250445		598	3.44241	0.461034
												599	3.10062	0.243151		599	3.38205	0.444771
												600	3.10637	0.228628		600	3.4354	0.402788
												601	3.1968	0.226935		601	3.4951	0.381429
												602	3.19312	0.219383		602	3.37165	0.417273
												603	3.12932	0.172194		603	3.29854	0.390316
												604	3.1566	0.182848		604	3.36191	0.426845
												605	3.42451	0.180799		605	3.63088	0.325701
												606	3.61897	0.201325		606	3.41878	0.479656
												607	4.04603	0.264534		607	3.49337	0.256417
												608	4.43215	0.283369		608	3.52334	0.349734
												609	4.81882	0.349245		609	3.63932	0.454422
												610	5.13431	0.332017		610	4.12883	0.644072
												611	5.62257	0.423117		611	4.70195	0.763099
												612	6.01759	0.450476		612	5.10921	0.508257
												613	6.53447	0.354694		613	5.65341	0.279823
												614	7.18087	0.359684		614	6.31952	0.137162
												615	7.1842	0.34158		615	6.7824	0.22983
												616	6.86463	0.248184		616	7.00585	0.210816
												617	6.36309	0.237875		617	6.68871	0.357596
												618	6.03347	0.238421		618	6.37609	0.363911
												619	5.38137	0.264623		619	5.74205	0.386991
												620	4.86649	0.273932		620	5.35974	0.205151
												621	4.4087	0.216896		621	4.70726	0.0625161
												622	3.89576	0.180053		622	4.15872	0.367703
												623	3.45608	0.161377		623	3.51218	0.52316
												624	3.36902	0.144331		624	3.39096	0.479648
												625	3.10351	0.140765		625	3.18465	0.412038
												626	2.98124	0.164489		626	3.11643	0.437321
												627	2.98642	0.172756		627	3.01123	0.390175
												628	3.00643	0.174341		628	2.92775	0.379925
												629	3.20323	0.16739		629	3.00656	0.38232
												630	3.13551	0.162237		630	2.95106	0.332816
												631	2.98028	0.157604		631	2.83345	0.336032
												632	2.89353	0.165685		632	2.82201	0.328322
												633	2.84415	0.168902		633	2.80577	0.263545
												634	2.8506	0.167957		634	2.84959	0.273389
												635	2.84396	0.172958		635	2.91133	0.288913
												636	2.90919	0.161569		636	3.02047	0.156418
												637	2.92089	0.187325		637	3.04859	0.253218
												638	2.93448	0.208457		638	3.06371	0.339111
												639	3.0108	0.236085		639	3.14519	0.369932
												640	3.04171	0.247703		640	3.21884	0.359101
												641	3.10815	0.255031		641	3.29567	0.287298
												642	3.18016	0.262703		642	3.38785	0.307392
												643	3.20967	0.268532		643	3.43868	0.400723
												644	3.30298	0.283399		644	3.55656	0.403347
												645	3.37569	0.295348		645	3.67964	0.426065
												646	3.41816	0.288723		646	3.75842	0.39432
												647	3.53786	0.302306		647	4.0396	0.358195
												648	3.63585	0.319632		648	4.42163	0.242265
												649	3.69139	0.3054		649	4.54378	0.222848
												650	3.52281	0.299629		650	4.26936	0.243919
												651	3.49864	0.321207		651	4.23107	0.242302
												652	3.65704	0.309662		652	4.37763	0.345908
												653	3.65967	0.294078		653	4.35829	0.308397
												654	3.51915	0.29767		654	4.18558	0.221133
												655	3.5958	0.301464		655	4.13379	0.333222
												656	3.58181	0.296282		656	4.14935	0.422402
												657	3.50106	0.305705		657	4.08289	0.388887
												658	3.53334	0.300135		658	4.05293	0.362852
												659	3.5531	0.302909		659	4.14568	0.503505
												660	3.51409	0.299886		660	4.13738	0.468599
												661	3.54643	0.304166		661	4.07701	0.406416
												662	3.55263	0.30539		662	4.14076	0.417839
												663	3.5253	0.299339		663	4.16747	0.383554
												664	3.51972	0.295275		664	4.14096	0.243009
												665	3.5193	0.318803		665	4.12665	0.260812
												666	3.48864	0.31049		666	4.11328	0.300027
												667	3.4802	0.293088		667	3.99377	0.262694
												668	3.47858	0.306054		668	4.00478	0.188233
												669	3.40306	0.299598		669	4.05452	0.25486
												670	3.38266	0.287396		670	3.93417	0.3032
												671	3.4749	0.302455		671	3.87947	0.219379
												672	3.48511	0.288454		672	3.92343	0.197887
												673	3.41831	0.254909		673	3.83845	0.247092
												674	3.45231	0.261774		674	3.78375	0.180577
												675	3.42791	0.255207		675	3.65895	0.121935
												676	3.34166	0.216424		676	3.72548	0.11931
												677	3.38277	0.206326		677	3.73739	0.156888
												678	3.41611	0.226776		678	3.64619	0.126946
												679	3.3458	0.213037		679	3.66398	0.0983231
												680	3.31602	0.213683		680	3.75518	0.128542
												681	3.39832	0.216605		681	3.69777	0.144316
												682	3.43398	0.206846		682	3.67013	0.103697
												683	3.40391	0.204927		683	3.75271	0.0620783
												684	3.44488	0.195397		684	3.70047	0.0649868
												685	3.49702	0.232112		685	3.74223	0.0633559
												686	3.53086	0.208989		686	3.8183	0.00804598
												687	3.43341	0.21452		687	3.82031	0.122625
												688	3.41203	0.252962		688	3.71183	0.0221373
												689	3.41191	0.254538		689	3.65068	0.0110072
												690	3.3487	0.217246		690	3.65271	0.0337497
												691	3.35471	0.220656		691	3.74138	0.014914
												692	3.33646	0.237746		692	3.66715	0.0721347
												693	3.2294	0.222394		693	3.52322	0.0916937
												694	3.26572	0.208436		694	3.59253	0.0270031
												695	3.29736	0.208707		695	3.59937	0.0222521
												696	3.18881	0.196662		696	3.49265	0.145926
												697	3.15543	0.178553		697	3.43977	0.174582
												698	3.23371	0.180177		698	3.53873	0.15067
												699	3.17332	0.183531		699	3.52164	0.220755
												700	3.0907	0.172277		700	3.46268	0.311214
												701	3.16412	0.163965		701	3.5624	0.305446
												702	3.17989	0.173795		702	3.63609	0.320604
												703	3.10115	0.173658		703	3.57846	0.410477
												704	3.12493	0.156586		704	3.62828	0.463966
												705	3.15965	0.15598		705	3.69859	0.435528
												706	3.09496	0.165008		706	3.64172	0.466837
												707	3.09729	0.153066		707	3.67087	0.561268
												708	3.15042	0.141836		708	3.75893	0.559506
												709	3.10973	0.151418		709	3.75132	0.541267
												710	3.09635	0.156039		710	3.73872	0.610023
												711	3.17201	0.13978		711	3.82436	0.636561
												712	3.17548	0.135616		712	3.89977	0.594796
												713	3.11055	0.145851		713	3.87182	0.629241
												714	3.18759	0.132193		714	3.94159	0.684561
												715	3.26096	0.113339		715	4.06156	0.653451
												716	3.17883	0.11651		716	4.06565	0.656345
												717	3.20149	0.123277		717	4.06468	0.681733
												718	3.32461	0.091917		718	4.23648	0.680722
												719	3.42466	0.0619939		719	4.35292	0.646141
												720	3.50277	0.074462		720	4.39713	0.647483
												721	3.47531	0.091471		721	4.33417	0.693723
												722	3.32356	0.0780067		722	4.26662	0.706648
												723	3.27119	0.0782167		723	4.28417	0.700422
												724	3.33705	0.0836067		724	4.30986	0.6385
												725	3.37065	0.0776017		725	4.25718	0.642631
												726	3.25871	0.069863		726	4.11607	0.686192
												727	3.18377	0.0767451		727	4.10865	0.63505
												728	3.24287	0.0715985		728	4.12972	0.586106
												729	3.26553	0.0594211		729	4.09288	0.666931
												730	3.19005	0.0658338		730	4.06244	0.698035
												731	3.15684	0.077654		731	4.05506	0.653531
												732	3.18668	0.0785637		732	4.05394	0.668968
												733	3.20044	0.0623922		733	4.05008	0.721544
												734	3.16476	0.0592962		734	4.06226	0.697642
												735	3.17304	0.0671492		735	4.08198	0.666509
												736	3.23663	0.0546049		736	4.06638	0.718093
												737	3.23324	0.0350748		737	4.0637	0.724907
												738	3.2624	0.0296651		738	4.14694	0.671937
												739	3.29841	0.0276175		739	4.13782	0.683048
												740	3.32465	0.00517179		740	4.11536	0.70604
												741	3.3482	0.0106538		741	4.19195	0.691126
												742	3.34781	0.0084277		742	4.19357	0.680898
												743	3.32975	0.0106397		743	4.10803	0.647213
												744	3.34959	0.0143005		744	4.13179	0.65423
												745	3.36728	0.016584		745	4.16991	0.657021
												746	3.33048	0.00224588		746	4.1015	0.614409
												747	3.35488	0.000410351		747	4.07682	0.594868
												748	3.41458	0.0223718		748	4.12456	0.608838
												749	3.41126	0.0224553		749	4.1342	0.588098
												750	3.37541	0.00943563		750	4.07971	0.546645
												751	3.42148	0.0182763		751	4.08391	0.543001
												752	3.49339	0.0393413		752	4.13404	0.563433
												753	3.46166	0.0282372		753	4.10824	0.538676
												754	3.45646	0.0091471		754	4.08051	0.462109
												755	3.5109	0.0228973		755	4.11197	0.469344
												756	3.57586	0.0385272		756	4.17437	0.496667
												757	3.54551	0.0239098		757	4.13843	0.445463
												758	3.5715	0.00603802		758	4.14039	0.421314
												759	3.68143	0.0422964		759	4.2042	0.469067
												760	3.73169	0.066567		760	4.23783	0.481228
												761	3.68715	0.0428083		761	4.21452	0.442069
												762	3.743	0.061633		762	4.26157	0.436818
												763	3.80081	0.0655274		763	4.2381	0.4954
												764	3.76276	0.0426576		764	4.20727	0.445441
												765	3.79115	0.0510639		765	4.18828	0.325175
												766	3.8298	0.0754026		766	4.18954	0.352831
												767	3.87196	0.0567365		767	4.23527	0.39147
												768	3.81014	0.0538694		768	4.17651	0.323264
												769	3.81741	0.0832988		769	4.14112	0.321134
												770	3.86017	0.105505		770	4.15908	0.351606
												771	3.87076	0.0892314		771	4.20232	0.320231
												772	3.82782	0.0842982		772	4.15035	0.287105
												773	3.85851	0.110322		773	4.14845	0.29485
												774	3.88313	0.111964		774	4.17027	0.318772
												775	3.89206	0.0939353		775	4.21073	0.275288
												776	3.92437	0.101022		776	4.23927	0.234466
												777	3.96696	0.123822		777	4.23141	0.261237
												778	3.97392	0.114359		778	4.18913	0.285372
												779	3.97657	0.106816		779	4.21412	0.220766
												780	4.03197	0.109413		780	4.26267	0.128561
												781	4.06001	0.100198		781	4.20826	0.173978
												782	4.03987	0.110898		782	4.17923	0.252295
												783	4.07036	0.1189		783	4.22905	0.153179
												784	4.13471	0.114988		784	4.24313	0.104601
												785	4.15789	0.124746		785	4.20295	0.179422
												786	4.14262	0.113139		786	4.20407	0.179632
												787	4.18374	0.096042		787	4.29148	0.119589
												788	4.27322	0.122012		788	4.38084	0.125145
												789	4.33869	0.140784		789	4.43782	0.18991
												790	4.31189	0.124767		790	4.48687	0.140146
												791	4.43771	0.109541		791	4.68198	0.167657
												792	4.49548	0.108936		792	4.72491	0.256477
												793	4.42483	0.129074		793	4.61797	0.262811
												794	4.40859	0.109944		794	4.66745	0.248564
												795	4.50519	0.0972282		795	4.87909	0.300056
												796	4.55503	0.105153		796	4.89761	0.332489
												797	4.58011	0.110471		797	4.87001	0.340747
												798	4.62912	0.100449		798	5.0505	0.364202
												799	4.78026	0.090056		799	5.28469	0.395838
												800	5.0561	0.112751		800	5.40383	0.443535
												801	5.19935	0.102034		801	5.50041	0.484922
												802	5.2537	0.0835919		802	5.7345	0.55099
												803	5.50497	0.100912		803	5.87546	0.653104
												804	5.66385	0.101145		804	6.0559	0.550004
												805	6.16192	0.144288		805	6.55629	0.802268
												806	5.87702	0.105519		806	6.45386	0.699672
												807	5.5759	0.0993006		807	6.2624	0.440603
												808	6.12008	0.171408		808	6.85542	0.409897
												809	6.56349	0.147134		809	7.60563	0.0262701
												810	6.30025	0.134149		810	7.62324	0.192527
												811	6.67854	0.244217		811	8.03881	0.367552
												812	7.6039	0.255595		812	8.52907	0.332354
												813	8.67347	0.232236		813	9.51878	0.240227
												814	10.0497	0.196598		814	10.8509	0.170302
[truncated: 5 more columns]

## Sheet: FIG.6
fig_6a-left				fig_6a-right				fig_6b-top				fig_6-bottom						fig_6c_top				fig_6c_bottom
Time_us	(a)	(b)		Time_us	(a)	(b)		Time_us	(a)	(b)		Time_us	D_minor	std_D_minor	D_major	std_D_major		Time_us	Major_Diameter	Minor_Diameter		Time_us	Major_Diameter	Minor_Diameter
0	0	0		0	0	0		0	0	0		0	35.8457	0	36.1978	0		0	35.8457	36.1978		0	36.5777	34.1717
0.0015	0	0		0.0015	0	0		0.0015	0	0		0.0015	36.2051	0.103011	36.3108	0.080424		0.15	35.2366	35.4445		0.15	36.2448	33.304
0.003	0	0		0.003	0	0		0.003	0	0		0.003	36.151	0.213197	36.2833	0.234123		0.3	34.9196	34.9346		0.3	36.3163	32.7749
0.0045	0	0		0.0045	0	0		0.0045	0	0		0.0045	36.1191	0.200455	36.432	0.250107		0.45	34.9344	34.6022		0.45	36.4609	32.423
0.006	0	0		0.006	0	0		0.006	0	0		0.006	35.9934	0.439514	36.4306	0.330824		0.6	34.2876	35.0497		0.6	35.8628	32.8078
0.0075	0	0		0.0075	0	0		0.0075	0	0		0.0075	35.8486	0.525619	36.5629	0.47209		0.75	34.2798	34.6386		0.75	36.0349	32.6016
0.009	0	0		0.009	0	0		0.009	0	0		0.009	35.8779	0.493752	36.4916	0.429703		0.9	34.1458	34.6397		0.9	36.0675	32.4691
0.0105	0	0		0.0105	0	0		0.0105	0	0		0.0105	35.8228	0.515418	36.4724	0.52837		1.05	34.075	34.6051		1.05	35.9286	32.6034
0.012	0	0		0.012	0	1		0.012	0	1		0.012	35.7003	0.557246	36.5534	0.592684		1.2	33.7372	34.7774		1.2	36.352	32.3125
0.0135	0	0		0.0135	0	1		0.0135	0	1		0.0135	35.8166	0.364247	36.4318	0.431247		1.35	33.6765	34.588		1.35	36.0676	32.1671
0.015	0	0		0.015	0	1		0.015	0	1		0.015	35.6397	0.290921	36.4947	0.436411		1.5	33.8905	34.4446		1.5	36.0548	31.9718
0.0165	0	0		0.0165	0	1		0.0165	0	1		0.0165	35.6733	0.338529	36.503	0.428183		1.65	33.4924	34.7513		1.65	35.8903	32.2435
0.018	0	0		0.018	0	1		0.018	0	1		0.018	35.5547	0.289929	36.609	0.406619		1.8	33.4881	34.5744		1.8	35.9194	32.1782
0.0195	0	0		0.0195	0	1		0.0195	0	1		0.0195	35.3287	0.337894	36.7605	0.510696		1.95	33.6118	34.4856		1.95	35.8674	32.1882
0.021	0	0		0.021	0	1		0.021	0	1		0.021	35.3445	0.34449	36.7009	0.620936		2.1	33.4041	34.5336		2.1	35.9137	31.996
0.0225	0	0		0.0225	0	1		0.0225	0	1		0.0225	35.266	0.29112	36.7287	0.600549		2.25	33.5224	34.2742		2.25	35.8198	32.1006
0.024	0	0		0.024	0	1		0.024	0	1		0.024	35.3864	0.606251	36.6917	0.688509		2.4	33.2324	34.6898		2.4	36.0721	31.9841
0.0255	0	0		0.0255	0	1		0.0255	0	1		0.0255	35.5448	0.432103	36.4766	0.558573		2.55	33.1513	34.8047		2.55	36.3553	31.7745
0.027	0	0		0.027	0	1		0.027	0	1		0.027	35.7053	0.438636	36.2906	0.554298		2.7	32.9654	34.9391		2.7	36.0928	32.094
0.0285	0	0		0.0285	0	1		0.0285	0	1		0.0285	35.5836	0.473195	36.4533	0.468773		2.85	32.9441	34.8371		2.85	36.0186	32.0857
0.03	0	0		0.03	0	1		0.03	0	1		0.03	35.5712	0.345906	36.4003	0.491561		3	33.0051	34.7655		3	36.0544	31.8378
0.0315	0	0		0.0315	0	1		0.0315	0	1		0.0315	35.5295	0.516113	36.3173	0.585717		3.15	32.9756	34.8911		3.15	35.8304	31.9524
0.033	0	0		0.033	0	1		0.033	0	1		0.033	35.5283	0.610484	36.3878	0.674596		3.3	32.5375	35.2127		3.3	36.1182	31.6026
0.0345	0	0		0.0345	0	1		0.0345	0	1		0.0345	35.4457	0.599821	36.389	0.595829		3.45	32.597	35.2382		3.45	35.9446	31.55
0.036	0	0		0.036	0	1		0.036	0	1		0.036	35.3964	0.675915	36.4554	0.660224		3.6	32.7919	35.0176		3.6	35.6229	31.7882
0.0375	0	0		0.0375	0	1		0.0375	0	1		0.0375	35.3837	0.639468	36.5918	0.691574		3.75	32.6256	35.0645		3.75	35.5098	31.8735
0.039	0	0		0.039	0	1		0.039	0	1		0.039	35.4328	0.626399	36.36	0.678557		3.9	32.9801	34.8077		3.9	36.055	31.2862
0.0405	0	0		0.0405	0	1		0.0405	0	1		0.0405	35.3828	0.635527	36.3852	0.544023		4.05	32.8605	34.7231		4.05	35.6697	31.637
0.042	0	0		0.042	0	1		0.042	0	1		0.042	35.4267	0.52537	36.3375	0.444807		4.2	32.8155	34.8515		4.2	35.8384	31.3928
0.0435	0	0		0.0435	0	1		0.0435	0	1		0.0435	35.5338	0.585673	36.2064	0.544623		4.35	32.5642	35.0051		4.35	35.8814	31.366
0.045	0	0		0.045	0	1		0.045	0	1		0.045	35.4794	0.585553	36.2023	0.583404		4.5	32.4333	35.133		4.5	35.3872	31.6979
0.0465	0	0		0.0465	0	1		0.0465	0	1		0.0465	35.1717	0.609795	36.501	0.557773		4.65	32.5158	35.0983		4.65	35.6065	31.5236
0.048	0	0		0.048	0	1		0.048	0	1		0.048	35.1532	0.682734	36.596	0.555013		4.8	32.3306	35.3693		4.8	35.5524	31.5128
0.0495	0	0		0.0495	0	1		0.0495	0	1		0.0495	35.1686	0.671462	36.4858	0.513747		4.95	32.3816	35.015		4.95	35.3445	31.5791
0.051	0	0		0.051	0	1		0.051	0	1		0.051	35.3524	0.841213	36.2824	0.684295
0.0525	0	0		0.0525	0	1		0.0525	0	1		0.0525	35.5804	0.725034	36.0489	0.620658
0.054	0	0		0.054	0	1		0.054	0	1		0.054	35.4547	0.668345	36.0542	0.614716
0.0555	0	0		0.0555	0	1		0.0555	0	1		0.0555	35.5795	0.72409	35.9763	0.638582
0.057	0	0		0.057	0	1		0.057	0	1		0.057	35.4038	0.849853	36.1336	0.654208
0.0585	0	0		0.0585	0	1		0.0585	0	1		0.0585	35.6237	0.746558	35.9247	0.5656
0.06	0	0		0.06	0	1		0.06	0	1		0.06	35.5485	0.594548	35.9895	0.484564
0.0615	0	0		0.0615	0	1		0.0615	0	1		0.0615	35.5277	0.74127	35.9465	0.51373
0.063	0	0		0.063	0	1		0.063	0	1		0.063	35.328	0.746637	36.0733	0.51919
0.0645	0	0		0.0645	0	1		0.0645	0	1		0.0645	35.2304	0.883436	36.0938	0.611481
0.066	0	0		0.066	0	1		0.066	0	1		0.066	35.2199	0.861422	36.025	0.618069
0.0675	0	0		0.0675	0	1		0.0675	0	1		0.0675	35.3807	0.973455	35.9668	0.692593
0.069	0	0		0.069	0	1		0.069	0	1		0.069	35.3905	0.711961	35.8975	0.38269
0.0705	0	0		0.0705	0	1		0.0705	0	1		0.0705	35.3737	0.997055	35.9425	0.838993
0.072	0	0		0.072	1	1		0.072	1	1		0.072	35.3828	1.13179	35.8094	0.891795
0.0735	0	0		0.0735	2	1		0.0735	2	1		0.0735	35.2144	1.03593	35.9617	0.780636
0.075	0	0		0.075	2	1		0.075	2	1		0.075	35.1931	1.04998	35.9376	0.829626
0.0765	0	0		0.0765	2	1		0.0765	2	1		0.0765	35.2262	0.935424	35.8126	0.669809
0.078	0	0		0.078	2	1		0.078	2	1		0.078	35.241	0.82363	35.8556	0.66538
0.0795	0	0		0.0795	2	1		0.0795	2	1		0.0795	35.251	0.840451	35.8721	0.599112
0.081	0	0		0.081	2	1		0.081	2	1		0.081	35.2361	0.85464	35.8175	0.63969
0.0825	0	0		0.0825	2	1		0.0825	2	1		0.0825	35.1885	0.938893	35.8883	0.702672
0.084	0	0		0.084	2	1		0.084	2	1		0.084	35.3773	0.927925	35.7065	0.743335
0.0855	0	0		0.0855	2	1		0.0855	2	1		0.0855	35.2844	0.846712	35.7664	0.496705
0.087	0	0		0.087	2	1		0.087	2	1		0.087	35.3239	0.752388	35.7396	0.58166
0.0885	0	0		0.0885	2	1		0.0885	2	1		0.0885	35.4071	0.775998	35.6344	0.53172
0.09	0	1		0.09	2	1		0.09	2	1		0.09	35.3322	0.88551	35.7306	0.73115
0.0915	0	2		0.0915	2	1		0.0915	2	1		0.0915	35.3105	0.99049	35.6384	0.721965
0.093	0	2		0.093	2	1		0.093	2	1		0.093	35.4783	1.0778	35.588	0.833739
0.0945	0	2		0.0945	2	1		0.0945	2	1		0.0945	35.265	1.04471	35.7883	0.802922
0.096	0	2		0.096	2	1		0.096	2	1		0.096	35.314	1.05825	35.6365	0.723277
0.0975	0	2		0.0975	2	1		0.0975	2	1		0.0975	35.4158	1.19175	35.6074	0.899322
0.099	0	2		0.099	2	1		0.099	2	1		0.099	35.3256	1.27982	35.6093	0.961803
0.1005	0	2		0.1005	2	1		0.1005	2	1		0.1005	35.3536	1.08218	35.6619	0.842486
0.102	0	3		0.102	2	1		0.102	2	1		0.102	35.3125	1.2425	35.567	0.872985
0.1035	0	3		0.1035	2	1		0.1035	2	1		0.1035	35.3323	1.19111	35.544	1.02692
0.105	0	3		0.105	2	1		0.105	2	1		0.105	35.2901	1.08168	35.6792	0.915268
0.1065	0	3		0.1065	2	1		0.1065	2	1		0.1065	35.418	0.885103	35.4576	0.820066
0.108	0	3		0.108	2	1		0.108	2	1		0.108	35.3642	0.952601	35.4939	0.857383
0.1095	0	3		0.1095	2	1		0.1095	2	1		0.1095	35.2563	1.01573	35.5157	0.804622
0.111	0	3		0.111	2	1		0.111	2	1		0.111	35.1272	1.14293	35.6885	0.884815
0.1125	0	3		0.1125	2	1		0.1125	2	1		0.1125	35.2771	1.07345	35.468	0.797954
0.114	0	3		0.114	2	1		0.114	2	1		0.114	35.2503	0.815988	35.507	0.697143
0.1155	0	3		0.1155	2	1		0.1155	2	1		0.1155	35.4939	0.989334	35.3359	0.788732
0.117	0	3		0.117	2	1		0.117	2	1		0.117	35.4602	1.07489	35.3053	0.803688
0.1185	0	3		0.1185	2	1		0.1185	2	1		0.1185	35.5319	1.07766	35.292	0.86806
0.12	0	3		0.12	2	1		0.12	2	1		0.12	35.3046	1.00177	35.3582	0.777631
0.1215	0	3		0.1215	2	1		0.1215	2	1		0.1215	35.3454	0.879114	35.3764	0.714408
0.123	0	3		0.123	2	1		0.123	2	1		0.123	35.4857	0.890619	35.2444	0.682627
0.1245	0	3		0.1245	2	1		0.1245	2	1		0.1245	35.363	0.955126	35.3891	0.774663
0.126	0	3		0.126	2	1		0.126	2	1		0.126	35.3299	0.915147	35.3979	0.78841
0.1275	0	3		0.1275	2	1		0.1275	2	1		0.1275	35.3321	0.966903	35.4725	0.769905
0.129	0	3		0.129	2	1		0.129	2	1		0.129	35.2903	0.900703	35.4525	0.81743
0.1305	0	3		0.1305	2	1		0.1305	2	1		0.1305	35.3468	1.03606	35.4091	0.835367
0.132	0	3		0.132	2	1		0.132	2	1		0.132	35.2089	1.12621	35.4347	0.970265
0.1335	0	3		0.1335	2	1		0.1335	2	1		0.1335	35.3816	1.23436	35.2706	1.04497
0.135	0	3		0.135	2	1		0.135	2	1		0.135	35.3017	1.16051	35.392	0.954574
0.1365	0	3		0.1365	2	1		0.1365	2	1		0.1365	35.2791	1.08785	35.3999	0.881147
0.138	0	3		0.138	2	1		0.138	2	1		0.138	35.1543	0.95301	35.4789	0.820078
0.1395	0	3		0.1395	2	1		0.1395	2	1		0.1395	35.2113	1.16284	35.4447	0.932956
0.141	0	3		0.141	2	1		0.141	2	1		0.141	35.1043	0.877841	35.5293	0.748136
0.1425	0	3		0.1425	2	1		0.1425	2	1		0.1425	35.0643	0.857377	35.6324	0.699782
0.144	0	3		0.144	2	1		0.144	2	1		0.144	35.3226	0.885715	35.3793	0.667498
0.1455	0	3		0.1455	2	1		0.1455	2	1		0.1455	35.2736	1.11917	35.4026	0.975628
0.147	0	3		0.147	2	1		0.147	2	1		0.147	35.1998	1.13822	35.4048	0.95354
0.1485	0	3		0.1485	2	1		0.1485	2	1		0.1485	35.0356	1.06433	35.5453	0.910759
0.15	0	3		0.15	2	1		0.15	2	1		0.15	35.2366	1.01155	35.4445	0.830837
0.1515	0	3		0.1515	2	1		0.1515	2	1		0.1515	35.2724	1.01047	35.3526	0.865357
0.153	0	3		0.153	2	1		0.153	2	1		0.153	35.2721	0.833219	35.415	0.6796
0.1545	0	3		0.1545	2	1		0.1545	2	1		0.1545	35.29	0.968766	35.3367	0.755163
0.156	0	3		0.156	2	1		0.156	2	1		0.156	35.2635	1.04409	35.3047	0.788626
0.1575	0	3		0.1575	2	1		0.1575	2	1		0.1575	35.1782	1.0092	35.4467	0.797537
0.159	0	3		0.159	2	1		0.159	2	1		0.159	35.3188	1.15139	35.3381	0.78604
0.1605	0	3		0.1605	2	1		0.1605	2	1		0.1605	35.126	0.994457	35.4068	0.681274
0.162	0	3		0.162	2	1		0.162	2	1		0.162	35.1412	1.03566	35.402	0.789055
0.1635	0	3		0.1635	2	1		0.1635	2	1		0.1635	35.3332	1.11121	35.2309	0.838294
0.165	0	3		0.165	2	1		0.165	2	1		0.165	35.1305	1.16103	35.3314	0.860651
0.1665	0	3		0.1665	2	1		0.1665	2	1		0.1665	35.2279	1.16792	35.2702	0.920088
0.168	0	3		0.168	2	1		0.168	2	1		0.168	35.1016	1.17068	35.3082	0.988954
0.1695	0	3		0.1695	2	1		0.1695	2	1		0.1695	35.1878	1.25113	35.1509	1.02572
0.171	0	3		0.171	2	1		0.171	2	1		0.171	35.325	0.975685	35.112	0.884327
0.1725	0	3		0.1725	2	1		0.1725	2	1		0.1725	35.1723	1.18292	35.356	0.97665
0.174	0	3		0.174	2	1		0.174	2	1		0.174	35.1905	1.07224	35.3223	0.898732
0.1755	0	3		0.1755	2	1		0.1755	2	1		0.1755	35.1686	1.1086	35.4094	0.937646
0.177	0	3		0.177	2	1		0.177	2	1		0.177	35.2657	1.07069	35.3131	0.843122
0.1785	0	3		0.1785	2	1		0.1785	2	1		0.1785	35.211	1.08494	35.3209	0.904108
0.18	0	3		0.18	2	1		0.18	2	1		0.18	35.1843	1.18484	35.2389	1.00973
0.1815	0	3		0.1815	2	1		0.1815	2	1		0.1815	35.2105	1.20932	35.3169	1.03735
0.183	0	3		0.183	2	1		0.183	2	1		0.183	35.0348	1.18757	35.427	0.962359
0.1845	0	3		0.1845	2	1		0.1845	2	1		0.1845	35.0889	1.27321	35.3651	1.14065
0.186	0	3		0.186	2	1		0.186	2	1		0.186	35.203	1.27244	35.2937	1.07569
0.1875	0	3		0.1875	2	1		0.1875	2	1		0.1875	35.2117	1.35368	35.3511	1.1091
0.189	0	3		0.189	2	1		0.189	2	1		0.189	35.214	1.205	35.3315	1.03895
0.1905	0	3		0.1905	2	1		0.1905	2	1		0.1905	35.1285	1.30756	35.3819	1.12327
0.192	0	3		0.192	2	1		0.192	2	1		0.192	35.2257	1.22685	35.4467	1.00061
0.1935	0	3		0.1935	2	1		0.1935	2	1		0.1935	35.1971	1.26803	35.3349	1.07331
0.195	0	3		0.195	2	1		0.195	2	1		0.195	35.0446	1.23075	35.3847	1.03222
0.1965	0	3		0.1965	2	1		0.1965	2	1		0.1965	34.9598	1.06647	35.4832	0.990289
0.198	0	3		0.198	2	1		0.198	2	1		0.198	35.0808	1.4347	35.207	1.19669
0.1995	0	3		0.1995	2	1		0.1995	2	1		0.1995	35.1539	1.1627	35.2062	1
0.201	0	3		0.201	2	1		0.201	2	1		0.201	35.1669	1.15502	35.1975	1.00132
0.2025	0	3		0.2025	2	1		0.2025	2	1		0.2025	35.13	1.14347	35.2372	0.971497
0.204	0	3		0.204	2	1		0.204	2	1		0.204	35.1262	1.14942	35.1061	1.01787
0.2055	0	3		0.2055	2	1		0.2055	2	1		0.2055	35.2763	1.26779	35.0085	1.17396
0.207	0	3		0.207	2	1		0.207	2	1		0.207	35.0904	1.14358	35.209	1.0486
0.2085	0	3		0.2085	2	1		0.2085	2	1		0.2085	35.1983	1.30274	35.1751	1.21281
0.21	0	3		0.21	2	1		0.21	2	1		0.21	35.1641	1.1153	35.1351	1.05917
0.2115	0	3		0.2115	2	1		0.2115	2	1		0.2115	35.118	1.05404	35.1529	0.92813
0.213	0	3		0.213	2	1		0.213	2	1		0.213	35.1511	1.00104	35.1551	0.864744
0.2145	0	3		0.2145	2	1		0.2145	2	1		0.2145	35.1016	1.14207	35.1245	0.997879
0.216	0	3		0.216	2	1		0.216	2	1		0.216	35.138	0.839592	35.097	0.844245
0.2175	0	3		0.2175	2	1		0.2175	2	1		0.2175	35.0754	1.07035	35.1294	0.994861
0.219	0	3		0.219	2	1		0.219	2	1		0.219	35.2396	1.10049	35.0292	1.08324
0.2205	0	3		0.2205	2	1		0.2205	2	1		0.2205	35.1806	1.00131	35.0693	0.990883
0.222	0	3		0.222	2	1		0.222	2	1		0.222	35.0617	1.09733	35.1451	0.974331
0.2235	0	3		0.2235	2	1		0.2235	2	1		0.2235	35.0234	1.05477	35.1067	1.00799
0.225	0	3		0.225	2	1		0.225	2	1		0.225	35.2069	0.901457	35.0621	0.799294
0.2265	0	3		0.2265	2	1		0.2265	2	1		0.2265	35.091	0.962706	35.1247	0.796459
0.228	0	3		0.228	2	1		0.228	2	1		0.228	35.0824	1.07628	35.1349	0.944424
0.2295	0	3		0.2295	2	1		0.2295	2	1		0.2295	35.1673	0.966858	34.9502	0.942529
0.231	0	3		0.231	2	1		0.231	2	1		0.231	35.2317	1.10134	34.9616	1.07425
0.2325	0	3		0.2325	2	1		0.2325	2	1		0.2325	35.1077	1.05941	35.0891	0.972439
0.234	0	3		0.234	2	1		0.234	2	1		0.234	34.967	1.10773	35.2189	1.04085
0.2355	0	3		0.2355	2	1		0.2355	2	1		0.2355	35.1185	1.15335	35.0232	1.06966
0.237	0	3		0.237	2	1		0.237	2	1		0.237	35.1796	1.03093	34.8439	0.889585
0.2385	0	3		0.2385	2	1		0.2385	2	1		0.2385	35.2426	1.15933	34.9212	1.01527
0.24	0	4		0.24	2	1		0.24	2	1		0.24	35.1722	1.2694	35.0199	1.06789
0.2415	0	4		0.2415	2	1		0.2415	2	1		0.2415	35.1847	1.31483	34.9131	1.14502
0.243	0	4		0.243	2	1		0.243	2	1		0.243	35.071	1.27107	35.035	1.05219
0.2445	0	4		0.2445	2	1		0.2445	2	1		0.2445	35.1426	1.00682	34.8686	0.788789
0.246	0	4		0.246	2	1		0.246	2	1		0.246	35.3158	1.03941	34.7822	0.832154
0.2475	0	4		0.2475	2	1		0.2475	2	1		0.2475	35.3018	1.04375	34.814	0.871972
0.249	0	4		0.249	2	1		0.249	2	1		0.249	35.1317	1.01185	34.9764	0.81309
0.2505	0	4		0.2505	2	1		0.2505	2	1		0.2505	35.0891	1.02329	35.0417	0.867129
0.252	0	4		0.252	2	1		0.252	2	1		0.252	35.2523	1.12395	34.8391	0.98305
0.2535	0	4		0.2535	2	1		0.2535	2	1		0.2535	35.3326	0.994315	34.6775	0.858415
0.255	0	4		0.255	3	1		0.255	3	1		0.255	35.1688	0.904269	34.8334	0.812855
0.2565	0	4		0.2565	3	1		0.2565	3	1		0.2565	35.1543	1.02119	34.8617	0.935226
0.258	0	4		0.258	3	1		0.258	3	1		0.258	34.999	0.846541	35.0693	0.773781
0.2595	0	4		0.2595	3	1		0.2595	3	1		0.2595	34.9823	0.965608	34.9987	0.844586
0.261	0	4		0.261	3	1		0.261	3	1		0.261	34.9706	0.891265	35.0382	0.827165
0.2625	0	4		0.2625	3	1		0.2625	3	1		0.2625	34.9612	0.919843	35.0561	0.898809
0.264	0	4		0.264	3	1		0.264	3	1		0.264	34.972	0.932404	34.9628	0.896633
0.2655	0	4		0.2655	3	1		0.2655	3	1		0.2655	34.9192	0.926801	34.9779	0.903968
0.267	0	4		0.267	3	1		0.267	3	1		0.267	35.0416	1.12346	34.9492	0.945655
0.2685	0	4		0.2685	3	1		0.2685	3	1		0.2685	35.2351	1.00989	34.8218	0.957315
0.27	0	4		0.27	3	1		0.27	3	1		0.27	35.101	1.14032	34.8921	1.06072
0.2715	0	4		0.2715	3	1		0.2715	3	1		0.2715	34.9889	1.06137	35.0098	1.01443
0.273	0	4		0.273	3	1		0.273	3	1		0.273	35.0771	1.05706	34.8546	1.06178
0.2745	0	4		0.2745	3	1		0.2745	3	1		0.2745	34.9523	1.01867	35.0249	0.96963
0.276	0	4		0.276	3	1		0.276	3	1		0.276	35.103	1.01866	34.9075	1.02599
0.2775	0	4		0.2775	3	1		0.2775	3	1		0.2775	34.9842	1.07607	35.1129	1.08469
0.279	0	4		0.279	3	1		0.279	3	1		0.279	34.9954	0.9456	34.859	0.99779
0.2805	0	4		0.2805	3	1		0.2805	3	1		0.2805	34.7905	0.966819	35.0917	1.08761
0.282	0	4		0.282	3	1		0.282	3	1		0.282	35.087	1.13009	34.8422	1.23674
0.2835	0	4		0.2835	3	1		0.2835	3	1		0.2835	34.8857	1.13824	34.9405	1.16257
0.285	0	4		0.285	3	1		0.285	3	1		0.285	35.1919	1.09472	34.7585	1.18448
0.2865	0	4		0.2865	3	1		0.2865	3	1		0.2865	35.0339	1.20951	34.8331	1.23751
0.288	0	4		0.288	3	1		0.288	3	1		0.288	35.0421	1.14324	34.9163	1.25535
0.2895	0	4		0.2895	3	1		0.2895	3	1		0.2895	34.9938	1.04868	34.9129	1.16657
0.291	0	4		0.291	3	1		0.291	3	1		0.291	34.9555	1.1593	34.9307	1.17158
0.2925	0	4		0.2925	3	1		0.2925	3	1		0.2925	35.0648	1.17419	34.8407	1.29509
0.294	0	4		0.294	3	1		0.294	3	1		0.294	35.0774	1.10198	34.795	1.21294
0.2955	0	4		0.2955	3	1		0.2955	3	1		0.2955	35.052	1.07673	34.846	1.12876
0.297	0	4		0.297	3	1		0.297	3	1		0.297	34.8708	0.966495	34.9099	1.05039
0.2985	0	4		0.2985	3	1		0.2985	3	1		0.2985	34.8696	1.11302	34.9559	1.12266
0.3	0	4		0.3	3	1		0.3	3	1		0.3	34.9196	1.10209	34.9346	1.0411
0.3015	0	4		0.3015	3	1		0.3015	3	1		0.3015	35.0523	1.21217	34.8269	1.05148
0.303	0	4		0.303	3	1		0.303	3	1		0.303	35.0563	1.17759	34.7732	1.02417
0.3045	0	4		0.3045	3	1		0.3045	3	1		0.3045	35.1388	1.1286	34.6987	0.93086
0.306	0	4		0.306	3	1		0.306	3	1		0.306	34.988	1.10432	34.8014	0.853877
0.3075	0	4		0.3075	3	1		0.3075	3	1		0.3075	34.9611	1.20232	34.8641	0.88302
0.309	0	4		0.309	3	1		0.309	3	1		0.309	34.8511	1.23652	35.0152	1.07887
0.3105	0	4		0.3105	3	1		0.3105	3	1		0.3105	34.7249	1.27382	35.2157	1.03246
0.312	0	4		0.312	3	1		0.312	3	1		0.312	34.9017	1.12076	35.0607	0.894646
0.3135	0	4		0.3135	3	1		0.3135	3	1		0.3135	34.9386	1.02835	35.0349	0.89958
0.315	0	4		0.315	3	1		0.315	3	1		0.315	34.9121	1.11459	34.9886	1.00315
0.3165	0	4		0.3165	3	1		0.3165	3	1		0.3165	34.8474	1.13391	34.9969	0.9852
0.318	0	4		0.318	3	1		0.318	3	1		0.318	34.8778	1.07073	34.9799	0.919067
0.3195	0	4		0.3195	3	1		0.3195	3	1		0.3195	35.0542	1.18347	34.8339	0.951737
0.321	0	4		0.321	3	1		0.321	3	1		0.321	34.9792	1.1452	34.951	0.90869
0.3225	0	4		0.3225	3	1		0.3225	3	1		0.3225	35.1512	1.01723	34.7671	0.799497
0.324	0	4		0.324	3	1		0.324	3	1		0.324	35.0547	1.03345	34.9241	0.828645
0.3255	0	4		0.3255	3	1		0.3255	3	1		0.3255	34.9799	1.16776	34.9675	1.07545
0.327	0	4		0.327	3	1		0.327	3	1		0.327	34.9143	1.06131	35.0098	0.971936
0.3285	0	4		0.3285	3	1		0.3285	3	1		0.3285	34.9843	1.07331	35.0312	1.01492
0.33	0	4		0.33	3	1		0.33	3	1		0.33	35.0214	1.00807	34.9598	0.951655
0.3315	0	4		0.3315	3	1		0.3315	3	1		0.3315	34.9848	1.13318	35.0068	0.98695
0.333	0	4		0.333	3	1		0.333	3	1		0.333	34.8038	1.21942	35.1179	1.07359
0.3345	0	4		0.3345	3	1		0.3345	3	1		0.3345	34.909	1.29598	35.0678	1.1181
0.336	0	4		0.336	3	1		0.336	3	1		0.336	34.8618	1.20119	35.0424	0.963406
0.3375	0	4		0.3375	4	1		0.3375	4	1		0.3375	34.9278	1.09824	35.0076	0.838275
0.339	0	4		0.339	4	1		0.339	4	1		0.339	34.7958	1.29216	35.0112	0.998742
0.3405	0	4		0.3405	4	1		0.3405	4	1		0.3405	34.8065	1.30188	35.0857	0.981322
0.342	0	4		0.342	4	1		0.342	4	1		0.342	34.803	1.11333	35.0073	0.875505
0.3435	0	4		0.3435	4	1		0.3435	4	1		0.3435	34.9912	1.3245	34.8183	1.02386
0.345	0	4		0.345	4	1		0.345	4	1		0.345	34.9053	1.14418	34.9126	0.930883
0.3465	0	4		0.3465	4	1		0.3465	4	1		0.3465	34.9335	1.21048	34.8798	1.00014
0.348	0	4		0.348	4	1		0.348	4	1		0.348	34.8933	1.26867	34.9604	1.00588
0.3495	0	4		0.3495	4	1		0.3495	4	1		0.3495	35.0109	1.19939	34.9653	0.848531
0.351	0	4		0.351	4	1		0.351	4	1		0.351	34.8861	1.30549	34.9621	1.01569
0.3525	0	4		0.3525	4	1		0.3525	4	1		0.3525	35.0854	1.20529	34.735	0.978807
0.354	0	4		0.354	4	1		0.354	4	1		0.354	34.9357	1.21283	34.9318	0.990144
0.3555	0	4		0.3555	4	1		0.3555	4	1		0.3555	35.0524	1.357	34.8163	1.03453
0.357	0	4		0.357	4	1		0.357	4	1		0.357	34.9833	1.01831	34.8061	0.783473
0.3585	0	4		0.3585	4	1		0.3585	4	1		0.3585	35.1019	1.30624	34.7288	0.990401
0.36	0	4		0.36	4	1		0.36	4	1		0.36	34.9204	1.38082	34.9606	1.08472
0.3615	0	4		0.3615	4	1		0.3615	4	1		0.3615	35.0058	1.27777	34.7977	1.02673
0.363	0	4		0.363	4	1		0.363	4	1		0.363	34.8246	1.3699	34.9382	1.17603
0.3645	0	4		0.3645	4	1		0.3645	4	1		0.3645	34.9316	1.19347	34.8429	1.01996
0.366	0	4		0.366	4	2		0.366	4	2		0.366	34.9236	1.1361	34.9063	0.927048
0.3675	0	4		0.3675	4	3		0.3675	4	3		0.3675	34.9858	1.2219	34.7743	0.848654
0.369	0	4		0.369	4	3		0.369	4	3		0.369	34.9734	1.15921	34.8353	0.940784
0.3705	0	4		0.3705	4	3		0.3705	4	3		0.3705	35.0299	1.21693	34.8435	0.916102
0.372	0	4		0.372	4	3		0.372	4	3		0.372	35.1329	1.21234	34.6672	0.930017
0.3735	0	4		0.3735	4	3		0.3735	4	3		0.3735	35.1202	1.10449	34.669	0.906278
0.375	0	5		0.375	4	3		0.375	4	3		0.375	35.0328	1.15948	34.7084	0.808953
0.3765	0	5		0.3765	4	3		0.3765	4	3		0.3765	35.0016	1.01447	34.7406	0.774044
0.378	0	5		0.378	4	3		0.378	4	3		0.378	34.8938	1.11851	34.8012	0.847889
0.3795	0	5		0.3795	4	3		0.3795	4	3		0.3795	34.9709	1.1498	34.8244	0.926064
0.381	0	5		0.381	4	3		0.381	4	3		0.381	35.0104	1.24094	34.6847	0.963646
0.3825	0	5		0.3825	4	3		0.3825	4	3		0.3825	35.0886	1.17045	34.6811	0.980733
0.384	0	5		0.384	4	3		0.384	4	3		0.384	35.1103	1.20242	34.7364	1.01019
0.3855	0	5		0.3855	4	3		0.3855	4	3		0.3855	35.0479	1.37887	34.7241	1.07415
0.387	0	5		0.387	4	3		0.387	4	3		0.387	34.9949	1.37719	34.6793	1.00753
0.3885	0	5		0.3885	4	3		0.3885	4	3		0.3885	34.8959	1.28149	34.8247	0.949144
0.39	0	5		0.39	4	3		0.39	4	3		0.39	34.8653	1.19015	34.7947	0.939142
0.3915	0	5		0.3915	4	3		0.3915	4	3		0.3915	34.9705	1.03763	34.6717	0.793083
0.393	0	5		0.393	4	3		0.393	4	3		0.393	34.8644	1.20868	34.8498	0.96909
0.3945	0	5		0.3945	4	3		0.3945	4	3		0.3945	35.0079	1.18788	34.6126	0.908095
0.396	0	5		0.396	4	3		0.396	4	3		0.396	35.0471	1.16982	34.6192	0.888137
0.3975	0	5		0.3975	4	3		0.3975	4	3		0.3975	34.9795	1.14119	34.5729	0.866336
0.399	0	5		0.399	4	3		0.399	4	3		0.399	35.0249	0.957327	34.5533	0.657741
0.4005	0	5		0.4005	4	3		0.4005	4	3		0.4005	34.9211	1.12413	34.7351	0.669799
0.402	0	5		0.402	4	3		0.402	4	3		0.402	34.9751	1.10414	34.706	0.804241
0.4035	0	5		0.4035	4	3		0.4035	4	3		0.4035	34.8842	1.00049	34.7712	0.657193
0.405	0	5		0.405	4	3		0.405	4	3		0.405	34.9932	1.04821	34.6754	0.641083
0.4065	0	5		0.4065	4	3		0.4065	4	3		0.4065	34.9978	0.964893	34.6981	0.663769
0.408	0	5		0.408	4	3		0.408	4	3		0.408	35.0287	1.10117	34.7297	0.801982
0.4095	0	5		0.4095	4	3		0.4095	4	3		0.4095	34.9579	1.06311	34.7504	0.709242
0.411	0	5		0.411	4	3		0.411	4	3		0.411	35.0924	1.07177	34.6203	0.722568
0.4125	0	5		0.4125	4	3		0.4125	4	3		0.4125	34.8395	0.774315	34.8965	0.601462
0.414	0	5		0.414	4	3		0.414	4	3		0.414	34.9637	0.907433	34.8132	0.479018
0.4155	0	5		0.4155	4	3		0.4155	4	3		0.4155	34.8563	0.997722	34.9071	0.618035
0.417	0	5		0.417	4	3		0.417	4	3		0.417	34.7539	1.02162	34.9237	0.675843
0.4185	0	5		0.4185	4	3		0.4185	4	3		0.4185	35.0494	1.08479	34.7231	0.737263
0.42	0	5		0.42	4	3		0.42	4	3		0.42	34.866	1.02082	34.8458	0.698404
0.4215	0	5		0.4215	4	3		0.4215	4	3		0.4215	34.7631	1.1033	35.0112	0.82768
0.423	0	5		0.423	4	3		0.423	4	3		0.423	34.8428	1.2267	34.8451	0.881095
0.4245	0	5		0.4245	4	3		0.4245	4	3		0.4245	34.9543	1.18317	34.6946	0.915606
0.426	0	5		0.426	4	3		0.426	4	3		0.426	34.9253	1.2624	34.7266	0.899448
0.4275	0	5		0.4275	4	3		0.4275	4	3		0.4275	34.8936	1.16654	34.7182	0.918096
0.429	0	5		0.429	4	3		0.429	4	3		0.429	34.8774	1.34541	34.6686	1.02606
0.4305	0	5		0.4305	4	3		0.4305	4	3		0.4305	34.9835	1.24016	34.7043	0.976053
0.432	0	5		0.432	4	3		0.432	4	3		0.432	34.7203	1.13824	34.9818	0.824694
0.4335	0	5		0.4335	4	3		0.4335	4	3		0.4335	34.6441	1.11896	34.9674	0.850464
0.435	0	5		0.435	4	3		0.435	4	3		0.435	34.8917	1.05415	34.8469	0.758882
0.4365	0	5		0.4365	4	3		0.4365	4	3		0.4365	34.6951	0.981324	34.962	0.631534
0.438	0	5		0.438	4	3		0.438	4	3		0.438	34.7005	1.19522	34.9192	0.870149
0.4395	0	5		0.4395	4	3		0.4395	4	3		0.4395	34.5993	1.11079	34.9794	0.70023
0.441	0	5		0.441	4	3		0.441	4	3		0.441	34.5989	1.23288	35.1282	0.862599
0.4425	0	5		0.4425	4	3		0.4425	4	3		0.4425	34.628	0.987142	35.0184	0.607498
0.444	0	5		0.444	4	3		0.444	4	3		0.444	34.8762	1.16827	34.7448	0.878426
0.4455	0	5		0.4455	4	3		0.4455	4	3		0.4455	34.7708	1.02343	34.8788	0.73245
0.447	0	5		0.447	4	3		0.447	4	3		0.447	34.8372	1.13683	34.8826	0.877996
0.4485	0	5		0.4485	5	3		0.4485	5	3		0.4485	34.8639	1.11012	34.7401	0.899327
0.45	0	5		0.45	5	3		0.45	5	3		0.45	34.9344	1.18102	34.6022	0.8599
0.4515	0	5		0.4515	5	3		0.4515	5	3		0.4515	34.9816	1.15626	34.7381	0.91343
0.453	0	5		0.453	5	3		0.453	5	3		0.453	34.8839	1.16498	34.7463	0.944847
0.4545	0	5		0.4545	5	3		0.4545	5	3		0.4545	34.8439	1.30149	34.8351	1.00508
0.456	0	5		0.456	5	3		0.456	5	3		0.456	34.7812	1.25756	34.8722	0.950893
0.4575	0	5		0.4575	5	3		0.4575	5	3		0.4575	34.8286	1.27599	34.8072	0.933129
0.459	0	5		0.459	5	3		0.459	5	3		0.459	34.8394	1.37504	34.868	1.08603
0.4605	0	5		0.4605	5	3		0.4605	5	3		0.4605	34.7725	1.21939	34.9453	0.91156
0.462	0	5		0.462	5	3		0.462	5	3		0.462	34.808	1.22156	34.8753	0.815042
0.4635	0	5		0.4635	5	3		0.4635	5	3		0.4635	34.7735	1.34464	34.828	1.05213
0.465	0	5		0.465	5	3		0.465	5	3		0.465	34.912	1.34446	34.7429	1.05438
0.4665	0	5		0.4665	5	3		0.4665	5	3		0.4665	34.9535	1.36641	34.619	1.07686
0.468	0	5		0.468	5	3		0.468	5	3		0.468	34.998	1.36215	34.7149	1.01093
0.4695	0	5		0.4695	5	3		0.4695	5	3		0.4695	34.8326	1.44116	34.7943	1.06134
0.471	0	5		0.471	5	3		0.471	5	3		0.471	34.9036	1.3418	34.7016	1.08014
0.4725	0	5		0.4725	5	3		0.4725	5	3		0.4725	34.7866	1.51607	34.7768	1.10327
0.474	0	5		0.474	5	3		0.474	5	3		0.474	34.7907	1.33334	34.7558	1.09333
0.4755	0	5		0.4755	5	3		0.4755	5	3		0.4755	34.7186	1.38641	34.8291	1.18383
0.477	0	5		0.477	5	3		0.477	5	3		0.477	34.8166	1.18519	34.7493	1.00014
0.4785	0	5		0.4785	5	3		0.4785	5	3		0.4785	34.637	1.21131	34.9387	0.92394
0.48	0	5		0.48	5	3		0.48	5	3		0.48	34.6863	1.48289	34.8014	1.20492
0.4815	0	5		0.4815	6	3		0.4815	6	3		0.4815	34.7571	1.25464	34.7866	1.0587
0.483	0	5		0.483	7	4		0.483	7	4		0.483	34.7725	1.18543	34.7241	0.898605
0.4845	0	5		0.4845	7	4		0.4845	7	4		0.4845	34.7394	1.19715	34.8089	0.830042
0.486	0	5		0.486	7	4		0.486	7	4		0.486	34.7495	1.15479	34.8158	0.902921
0.4875	0	5		0.4875	7	4		0.4875	7	4		0.4875	34.7789	1.17941	34.8853	0.844841
0.489	0	5		0.489	7	4		0.489	7	4		0.489	34.707	1.20771	34.89	0.919684
0.4905	0	5		0.4905	7	4		0.4905	7	4		0.4905	34.637	1.36282	34.9133	1.11364
0.492	0	5		0.492	7	4		0.492	7	4		0.492	34.6875	1.31382	34.8184	1.05348
0.4935	0	5		0.4935	7	4		0.4935	7	4		0.4935	34.7799	1.53054	34.8015	1.19356
0.495	0	5		0.495	7	4		0.495	7	4		0.495	34.8316	1.71993	34.6483	1.31073
0.4965	0	5		0.4965	7	4		0.4965	7	4		0.4965	34.8332	1.47666	34.6676	1.13853
0.498	0	5		0.498	7	4		0.498	7	4		0.498	34.7272	1.49197	34.7336	1.28422
0.4995	0	5		0.4995	7	4		0.4995	7	4		0.4995	34.7916	1.59101	34.8473	1.24778
0.501	0	5		0.501	7	4		0.501	7	4		0.501	34.6942	1.4261	34.8989	1.16627
0.5025	0	5		0.5025	8	4		0.5025	8	4		0.5025	34.6895	1.28941	34.9107	0.927912
0.504	0	5		0.504	8	4		0.504	8	4		0.504	34.6686	1.28328	34.9849	0.992597
0.5055	0	5		0.5055	8	4		0.5055	8	4		0.5055	34.7736	1.28354	34.8925	0.958875
0.507	0	5		0.507	8	4		0.507	8	4		0.507	34.7339	1.12146	34.8623	0.818623
0.5085	0	5		0.5085	8	4		0.5085	8	4		0.5085	34.644	1.32994	34.908	0.96785
0.51	0	5		0.51	8	4		0.51	8	4		0.51	34.5326	1.06189	34.9655	0.701671
0.5115	0	5		0.5115	8	4		0.5115	8	4		0.5115	34.351	1.05267	35.111	0.629202
0.513	0	5		0.513	8	4		0.513	8	4		0.513	34.2752	1.14169	35.2266	0.786647
0.5145	0	5		0.5145	8	4		0.5145	8	4		0.5145	34.4774	1.09129	35.0335	0.725374
0.516	0	5		0.516	8	4		0.516	8	4		0.516	34.3459	1.28751	35.0802	0.877417
0.5175	0	5		0.5175	8	4		0.5175	8	4		0.5175	34.3904	1.14949	35.0218	0.784441
0.519	0	5		0.519	8	4		0.519	8	4		0.519	34.4018	1.31736	35.0585	0.84087
0.5205	0	5		0.5205	8	4		0.5205	8	4		0.5205	34.4597	1.28166	34.9185	0.852452
0.522	0	5		0.522	8	4		0.522	8	4		0.522	34.3226	1.29373	35.1199	0.904777
0.5235	0	5		0.5235	8	4		0.5235	8	4		0.5235	34.2685	1.12809	35.1999	0.742204
0.525	0	5		0.525	8	4		0.525	8	4		0.525	34.4281	1.11941	35.0019	0.769191
0.5265	0	5		0.5265	8	4		0.5265	8	4		0.5265	34.1307	1.25041	35.2294	0.803961
0.528	0	5		0.528	8	4		0.528	8	4		0.528	34.3999	1.37701	35.0237	1.11827
0.5295	0	5		0.5295	8	4		0.5295	8	4		0.5295	34.4084	1.33972	34.9528	0.968175
0.531	0	5		0.531	8	4		0.531	8	4		0.531	34.3345	1.29499	35.1258	0.996268
0.5325	0	5		0.5325	8	4		0.5325	8	4		0.5325	34.5011	1.20308	34.8498	0.796554
0.534	0	5		0.534	8	4		0.534	8	4		0.534	34.5105	1.27787	34.8572	0.979863
0.5355	0	5		0.5355	8	4		0.5355	8	4		0.5355	34.272	1.43522	35.0169	1.17248
0.537	0	5		0.537	8	4		0.537	8	4		0.537	34.3338	1.36857	34.9613	1.12198
0.5385	0	5		0.5385	8	4		0.5385	8	4		0.5385	34.4355	1.54161	35.0378	1.1629
0.54	0	5		0.54	8	4		0.54	8	4		0.54	34.392	1.53442	34.9364	1.2672
0.5415	0	5		0.5415	8	4		0.5415	8	4		0.5415	34.4199	1.47694	35.0059	1.19775
0.543	0	5		0.543	8	4		0.543	8	4		0.543	34.3099	1.30128	35.1092	1.01648
0.5445	0	5		0.5445	8	4		0.5445	8	4		0.5445	34.4999	1.33801	34.885	1.09276
0.546	0	5		0.546	8	4		0.546	8	4		0.546	34.3032	1.20051	34.9474	0.924636
0.5475	0	5		0.5475	8	4		0.5475	8	4		0.5475	34.5448	1.30388	34.7386	0.944565
0.549	0	5		0.549	8	4		0.549	8	4		0.549	34.6027	1.22185	34.687	1.01421
0.5505	0	5		0.5505	8	4		0.5505	8	4		0.5505	34.4327	1.1645	34.8902	0.834685
0.552	0	5		0.552	8	4		0.552	8	4		0.552	34.5271	1.09034	34.8246	0.870012
0.5535	0	5		0.5535	8	4		0.5535	8	4		0.5535	34.6039	1.14929	34.8232	0.857586
0.555	0	5		0.555	8	4		0.555	8	4		0.555	34.3825	1.16411	34.8489	0.826086
0.5565	0	5		0.5565	8	5		0.5565	8	5		0.5565	34.3652	1.26899	34.9098	0.89764
0.558	0	5		0.558	8	5		0.558	8	5		0.558	34.5111	1.31989	34.6785	0.94107
0.5595	0	5		0.5595	8	5		0.5595	8	5		0.5595	34.5652	1.13268	34.6761	0.953562
0.561	0	5		0.561	8	5		0.561	8	5		0.561	34.614	1.23742	34.6681	0.989905
0.5625	0	5		0.5625	8	5		0.5625	8	5		0.5625	34.6492	1.22391	34.6589	0.901295
0.564	0	5		0.564	8	5		0.564	8	5		0.564	34.6927	1.22209	34.5533	0.953971
0.5655	0	5		0.5655	8	5		0.5655	8	5		0.5655	34.5124	1.32846	34.7582	0.931866
0.567	0	5		0.567	8	5		0.567	8	5		0.567	34.5132	1.1703	34.6982	0.860727
0.5685	0	5		0.5685	8	5		0.5685	8	5		0.5685	34.3388	1.07019	34.8052	0.707726
0.57	0	5		0.57	8	5		0.57	8	5		0.57	34.5477	1.09103	34.6697	0.817799
0.5715	0	5		0.5715	8	5		0.5715	8	5		0.5715	34.4521	1.24179	34.7213	0.890129
0.573	0	5		0.573	8	5		0.573	8	5		0.573	34.4982	1.21624	34.7766	0.935289
0.5745	0	5		0.5745	8	5		0.5745	8	5		0.5745	34.5372	1.325	34.6824	1.04359
0.576	0	5		0.576	9	5		0.576	9	5		0.576	34.3998	1.14217	34.8059	0.968275
0.5775	0	5		0.5775	9	6		0.5775	9	6		0.5775	34.344	1.06149	34.8489	0.951613
0.579	0	5		0.579	9	6		0.579	9	6		0.579	34.3247	1.1361	34.9852	0.867235
0.5805	0	5		0.5805	9	6		0.5805	9	6		0.5805	34.247	1.17159	34.9829	0.833417
0.582	0	5		0.582	9	6		0.582	9	6		0.582	34.2965	1.32541	35.0103	0.937079
0.5835	0	5		0.5835	9	6		0.5835	9	6		0.5835	34.217	1.24049	34.9673	1.00436
0.585	0	5		0.585	9	6		0.585	9	6		0.585	34.2365	1.25077	34.9624	0.957458
0.5865	0	5		0.5865	9	6		0.5865	9	6		0.5865	34.0961	1.36846	35.0825	1.04697
0.588	0	5		0.588	9	6		0.588	9	6		0.588	34.1034	1.38151	35.1215	1.0352
0.5895	0	5		0.5895	9	6		0.5895	9	6		0.5895	33.9949	1.3011	35.1772	0.962274
0.591	0	5		0.591	9	6		0.591	9	6		0.591	34.1124	1.30491	35.1101	0.943067
0.5925	0	6		0.5925	9	6		0.5925	9	6		0.5925	34.322	1.26875	34.9671	0.88489
0.594	0	6		0.594	9	6		0.594	9	6		0.594	34.3148	1.20198	34.9508	0.868539
0.5955	0	6		0.5955	9	6		0.5955	9	6		0.5955	34.2035	1.39663	35.0668	1.02589
0.597	0	6		0.597	9	6		0.597	9	6		0.597	34.1628	1.39551	35.0885	0.983659
0.5985	0	6		0.5985	9	6		0.5985	9	6		0.5985	34.2658	1.45673	34.9333	1.1042
0.6	0	6		0.6	9	6		0.6	9	6		0.6	34.2876	1.52036	35.0497	1.22197
0.6015	0	7		0.6015	9	6		0.6015	9	6		0.6015	34.3794	1.20029	34.9033	0.942149
0.603	0	8		0.603	9	6		0.603	9	6		0.603	34.3341	1.23864	34.962	0.906187
0.6045	0	8		0.6045	9	6		0.6045	9	6		0.6045	34.4837	1.14958	34.8106	0.823745
0.606	0	8		0.606	9	6		0.606	9	6		0.606	34.3665	1.06182	34.7573	0.794544
0.6075	0	8		0.6075	9	6		0.6075	9	6		0.6075	34.3813	1.1164	34.815	0.735
0.609	0	8		0.609	9	6		0.609	9	6		0.609	34.3657	1.10756	35.0124	0.75226
0.6105	0	8		0.6105	10	6		0.6105	10	6		0.6105	34.2637	1.16959	35.1134	0.941959
0.612	0	8		0.612	10	6		0.612	10	6		0.612	34.1801	1.18913	35.0992	0.878108
0.6135	0	8		0.6135	10	6		0.6135	10	6		0.6135	34.1945	1.16514	35.0653	0.900989
0.615	0	8		0.615	10	6		0.615	10	6		0.615	34.1786	1.30217	35.108	0.943572
0.6165	0	8		0.6165	10	6		0.6165	10	6		0.6165	34.3064	1.43268	35.0174	1.08504
0.618	0	8		0.618	10	6		0.618	10	6		0.618	34.3127	1.01285	35.0249	0.828809
0.6195	0	8		0.6195	10	6		0.6195	10	6		0.6195	34.2529	1.05555	34.9607	0.819213
0.621	0	8		0.621	10	7		0.621	10	7		0.621	34.2978	1.1323	35.045	0.863653
0.6225	0	8		0.6225	10	7		0.6225	10	7		0.6225	34.2343	1.08664	35.1418	0.836081
0.624	0	8		0.624	10	7		0.624	10	7		0.624	34.3105	1.00828	34.9951	0.879107
0.6255	0	8		0.6255	10	8		0.6255	10	8		0.6255	34.254	0.962247	35.024	0.815491
0.627	0	8		0.627	10	8		0.627	10	8		0.627	34.0788	1.11059	35.1002	0.901741
0.6285	0	8		0.6285	10	8		0.6285	10	8		0.6285	34.1581	1.37035	35.018	1.14834
0.63	0	8		0.63	10	8		0.63	10	8		0.63	34.1572	1.1825	35.0927	0.935413
0.6315	0	8		0.6315	10	8		0.6315	10	8		0.6315	34.3177	1.21929	34.955	1.02093
0.633	0	8		0.633	10	8		0.633	10	8		0.633	34.3746	1.15054	34.8879	0.924682
0.6345	0	8		0.6345	10	8		0.6345	10	8		0.6345	34.3388	1.15091	34.9554	0.949389
0.636	0	8		0.636	10	8		0.636	10	8		0.636	34.2217	1.33664	35.0867	1.1193
0.6375	0	8		0.6375	10	8		0.6375	10	8		0.6375	34.0481	1.44911	35.1551	1.15891
0.639	0	8		0.639	10	8		0.639	10	8		0.639	34.4403	1.22911	34.817	1.03306
0.6405	0	8		0.6405	10	8		0.6405	10	8		0.6405	34.2743	1.39217	34.8618	1.22528
0.642	0	8		0.642	10	8		0.642	10	8		0.642	34.2115	1.3487	34.8956	1.12092
0.6435	0	8		0.6435	10	8		0.6435	10	8		0.6435	34.1718	1.45215	34.9862	1.2783
0.645	0	8		0.645	10	8		0.645	10	8		0.645	34.1366	1.3837	35.0135	1.23561
0.6465	0	8		0.6465	10	8		0.6465	10	8		0.6465	34.1722	1.21798	34.991	1.21837
0.648	0	8		0.648	10	8		0.648	10	8		0.648	34.1676	1.24714	34.9703	1.16678
0.6495	0	8		0.6495	10	8		0.6495	10	8		0.6495	34.1977	1.37736	34.9905	1.14016
0.651	0	8		0.651	10	9		0.651	10	9		0.651	34.2294	1.25648	35.0181	1.02248
0.6525	0	8		0.6525	10	9		0.6525	10	9		0.6525	34.1832	1.31047	35.0189	1.06101
0.654	0	8		0.654	10	9		0.654	10	9		0.654	34.3065	0.922078	34.8861	0.733808
0.6555	0	8		0.6555	10	9		0.6555	10	9		0.6555	34.0773	1.03632	35.064	0.985263
0.657	0	8		0.657	10	9		0.657	10	9		0.657	34.2727	1.11246	34.9125	0.918848
0.6585	0	8		0.6585	10	9		0.6585	10	9		0.6585	34.2962	1.20207	34.874	1.03801
0.66	0	8		0.66	10	9		0.66	10	9		0.66	34.0979	0.983719	35.0222	0.849147
0.6615	0	8		0.6615	10	9		0.6615	10	9		0.6615	34.0962	1.00136	35.0819	1.04172
0.663	0	8		0.663	10	9		0.663	10	9		0.663	34.0495	1.00933	34.9788	0.895383
0.6645	0	8		0.6645	10	9		0.6645	10	9		0.6645	34.0168	1.13584	35.0254	0.92171
0.666	0	8		0.666	10	10		0.666	10	10		0.666	34.0446	1.22097	35.0032	1.03074
0.6675	0	8		0.6675	10	10		0.6675	10	10		0.6675	34.2392	1.14212	34.9185	1.1271
0.669	0	8		0.669	10	11		0.669	10	11		0.669	34.1514	1.3335	34.8738	1.24597
0.6705	0	8		0.6705	10	11		0.6705	10	11		0.6705	34.2134	1.09535	34.8524	1.06509
0.672	0	8		0.672	10	11		0.672	10	11		0.672	34.1437	1.11887	34.8874	1.11082
0.6735	0	8		0.6735	10	11		0.6735	10	11		0.6735	34.0821	1.01973	34.853	1.09688
0.675	0	8		0.675	11	11		0.675	11	11		0.675	34.0457	1.17726	34.9614	1.11302
0.6765	0	8		0.6765	11	11		0.6765	11	11		0.6765	34.1406	1.1068	34.8265	1.12791
0.678	0	8		0.678	11	11		0.678	11	11		0.678	34.1668	1.14396	34.8833	1.13015
0.6795	0	8		0.6795	11	11		0.6795	11	11		0.6795	34.0432	1.05419	34.9953	0.962752
0.681	0	8		0.681	11	11		0.681	11	11		0.681	34.1243	1.20465	34.845	1.08734
0.6825	0	8		0.6825	11	11		0.6825	11	11		0.6825	34.0782	1.25399	34.9416	1.03664
0.684	0	8		0.684	11	11		0.684	11	11		0.684	34.0268	0.990256	35.0084	0.816428
0.6855	0	8		0.6855	11	11		0.6855	11	11		0.6855	34.0296	0.948687	34.9145	0.88342
0.687	0	8		0.687	11	11		0.687	11	11		0.687	34.0291	0.935439	35.022	0.793774
0.6885	0	8		0.6885	11	11		0.6885	11	11		0.6885	34.1288	0.844609	34.9751	0.865805
0.69	0	8		0.69	11	11		0.69	11	11		0.69	34.0635	0.954084	35.0086	0.807801
0.6915	0	8		0.6915	11	11		0.6915	11	11		0.6915	33.9749	1.03303	35.1443	0.95471
0.693	0	8		0.693	11	11		0.693	11	11		0.693	33.9906	1.0806	35.0813	0.919929
0.6945	0	8		0.6945	11	11		0.6945	11	11		0.6945	33.9872	1.07611	35.1312	0.880634
0.696	0	8		0.696	11	11		0.696	11	11		0.696	33.9052	1.11179	35.1523	0.828081
0.6975	0	8		0.6975	11	11		0.6975	11	11		0.6975	34.0789	1.01396	35.0021	0.873339
0.699	0	8		0.699	11	11		0.699	11	11		0.699	33.9431	1.09905	35.0447	0.943175
0.7005	0	8		0.7005	11	11		0.7005	11	11		0.7005	34.0117	0.927937	35.0205	0.831203
0.702	0	8		0.702	11	11		0.702	11	11		0.702	33.8962	0.967194	35.0402	0.929678
0.7035	0	8		0.7035	11	11		0.7035	11	11		0.7035	34.0549	1.02093	34.9459	0.920663
0.705	0	8		0.705	11	11		0.705	11	11		0.705	33.9654	0.976598	35.0981	0.894361
0.7065	0	8		0.7065	11	11		0.7065	11	11		0.7065	34.0999	1.08318	34.8855	1.00684
0.708	0	8		0.708	11	11		0.708	11	11		0.708	33.9492	0.976528	34.9213	0.938188
0.7095	0	8		0.7095	11	11		0.7095	11	11		0.7095	34.0859	1.15531	34.9224	1.12012
0.711	0	8		0.711	11	11		0.711	11	11		0.711	34.0136	1.12101	34.953	1.0067
0.7125	0	8		0.7125	11	11		0.7125	11	11		0.7125	34.1955	1.07234	34.8616	1.06809
0.714	0	8		0.714	11	11		0.714	11	11		0.714	34.2561	0.974205	34.7436	0.918027
0.7155	0	8		0.7155	11	11		0.7155	11	11		0.7155	34.1466	0.989875	34.7983	0.985098
0.717	0	8		0.717	11	11		0.717	11	11		0.717	34.3176	0.981368	34.6808	0.889234
0.7185	0	8		0.7185	11	11		0.7185	11	11		0.7185	34.4768	1.23825	34.4744	1.03008
0.72	0	8		0.72	11	11		0.72	11	11		0.72	34.2625	1.22111	34.761	1.03892
0.7215	0	8		0.7215	11	11		0.7215	11	11		0.7215	34.4004	1.30462	34.612	1.10586
0.723	0	8		0.723	11	12		0.723	11	12		0.723	34.4152	1.21384	34.6451	1.14089
0.7245	0	8		0.7245	11	12		0.7245	11	12		0.7245	34.458	1.11986	34.5723	1.00754
0.726	0	8		0.726	11	13		0.726	11	13		0.726	34.5128	1.0946	34.4799	0.914062
0.7275	0	8		0.7275	11	13		0.7275	11	13		0.7275	34.4358	1.1272	34.6176	1.01555
0.729	0	8		0.729	11	13		0.729	11	13		0.729	34.6586	0.965168	34.3551	0.875492
0.7305	0	8		0.7305	11	14		0.7305	11	14		0.7305	34.4484	1.06733	34.4952	0.967273
0.732	0	8		0.732	11	14		0.732	11	14		0.732	34.3171	1.10824	34.5907	0.921056
0.7335	0	8		0.7335	11	14		0.7335	11	14		0.7335	34.2495	1.02611	34.6649	0.945711
0.735	0	8		0.735	11	14		0.735	11	14		0.735	34.1759	1.20178	34.8208	1.01383
0.7365	0	8		0.7365	11	14		0.7365	11	14		0.7365	34.3827	1.11765	34.6533	0.954723
0.738	0	8		0.738	11	14		0.738	11	14		0.738	34.1071	1.43274	34.8165	1.19854
0.7395	0	8		0.7395	11	14		0.7395	11	14		0.7395	34.1971	1.27474	34.6737	1.07484
0.741	0	8		0.741	11	14		0.741	11	14		0.741	34.2271	1.33456	34.6873	1.07534
0.7425	0	8		0.7425	11	14		0.7425	11	14		0.7425	34.0828	1.40969	34.7782	1.10338
0.744	0	8		0.744	11	14		0.744	11	14		0.744	34.0654	1.3064	34.7568	0.99183
0.7455	0	8		0.7455	11	14		0.7455	11	14		0.7455	34.2067	1.16929	34.7471	0.907967
0.747	0	8		0.747	11	14		0.747	11	14		0.747	34.0772	1.22352	34.8427	0.959912
0.7485	0	8		0.7485	11	14		0.7485	11	14		0.7485	34.3353	1.0734	34.6766	0.810456
0.75	0	8		0.75	11	14		0.75	11	14		0.75	34.2798	1.09094	34.6386	0.936685
0.7515	0	8		0.7515	11	14		0.7515	11	14		0.7515	34.2017	1.35138	34.7443	1.11392
0.753	0	8		0.753	11	14		0.753	11	14		0.753	34.0782	1.24286	34.8718	0.980673
0.7545	0	8		0.7545	11	14		0.7545	11	14		0.7545	34.1992	1.14253	34.6774	0.925404
0.756	0	8		0.756	11	14		0.756	11	14		0.756	34.4322	1.36789	34.4937	1.12273
0.7575	0	8		0.7575	11	14		0.7575	11	14		0.7575	34.334	1.0768	34.6293	1.02858
0.759	0	8		0.759	11	14		0.759	11	14		0.759	34.3852	1.12562	34.505	1.08124
0.7605	0	8		0.7605	11	14		0.7605	11	14		0.7605	34.2267	1.54668	34.6459	1.43812
0.762	0	8		0.762	11	14		0.762	11	14		0.762	34.0784	1.3694	34.7	1.23695
0.7635	0	8		0.7635	11	14		0.7635	11	14		0.7635	34.1667	1.27394	34.7373	1.23609
0.765	0	8		0.765	11	14		0.765	11	14		0.765	34.2485	1.1587	34.6899	1.07149
0.7665	0	8		0.7665	11	14		0.7665	11	14		0.7665	34.142	1.15608	34.7054	1.02815
0.768	0	8		0.768	11	14		0.768	11	14		0.768	34.0179	0.970109	34.8993	0.877924
0.7695	0	8		0.7695	11	14		0.7695	11	14		0.7695	34.3101	1.03483	34.7061	1.03597
0.771	0	8		0.771	11	15		0.771	11	15		0.771	34.1988	0.939981	34.7555	0.904163
0.7725	0	8		0.7725	11	15		0.7725	11	15		0.7725	34.2598	0.914684	34.6792	0.811986
0.774	0	8		0.774	12	15		0.774	12	15		0.774	34.0511	1.02592	34.837	1.01163
0.7755	0	8		0.7755	12	15		0.7755	12	15		0.7755	34.1298	0.992356	34.7407	0.940589
0.777	0	8		0.777	12	16		0.777	12	16		0.777	34.348	0.970983	34.6101	0.916607
0.7785	0	8		0.7785	12	17		0.7785	12	17		0.7785	34.3088	0.946657	34.5965	0.915323
0.78	0	8		0.78	12	17		0.78	12	17		0.78	34.3141	1.12773	34.6312	1.06653
0.7815	0	8		0.7815	12	17		0.7815	12	17		0.7815	34.1466	1.19376	34.7552	1.11178
0.783	0	8		0.783	12	18		0.783	12	18		0.783	34.3029	0.894323	34.6091	0.872157
0.7845	0	8		0.7845	12	18		0.7845	12	18		0.7845	34.3051	0.967765	34.6359	0.855587
0.786	0	8		0.786	12	18		0.786	12	18		0.786	34.2035	1.03314	34.7555	0.886742
0.7875	0	8		0.7875	12	18		0.7875	12	18		0.7875	34.1627	1.13138	34.779	0.975806
0.789	0	8		0.789	12	18		0.789	12	18		0.789	34.1379	0.93143	34.8266	0.830535
0.7905	0	8		0.7905	12	18		0.7905	12	18		0.7905	34.2701	0.96424	34.7541	0.795772
0.792	0	8		0.792	12	18		0.792	12	18		0.792	34.2488	0.791602	34.6443	0.742729
0.7935	0	8		0.7935	12	18		0.7935	12	18		0.7935	34.3592	0.87942	34.5848	0.93223
0.795	0	8		0.795	12	18		0.795	12	18		0.795	34.2006	0.937084	34.626	0.843802
0.7965	0	8		0.7965	12	18		0.7965	12	18		0.7965	34.1919	0.762217	34.6339	0.815403
0.798	0	8		0.798	12	18		0.798	12	18		0.798	34.1929	0.707039	34.6304	0.726888
0.7995	0	8		0.7995	12	18		0.7995	12	18		0.7995	34.1931	0.523771	34.6288	0.557868
0.801	0	8		0.801	12	18		0.801	12	18		0.801	34.2843	0.738502	34.5447	0.702892
0.8025	0	8		0.8025	12	18		0.8025	12	18		0.8025	34.1542	0.792282	34.6623	0.732448
0.804	0	8		0.804	12	18		0.804	12	18		0.804	34.2287	0.817952	34.5333	0.848596
0.8055	0	8		0.8055	12	18		0.8055	12	18		0.8055	34.2635	0.786389	34.6156	0.740883
0.807	0	8		0.807	12	18		0.807	12	18		0.807	34.2658	0.848319	34.4925	0.812435
0.8085	0	8		0.8085	12	18		0.8085	12	18		0.8085	34.3018	0.739317	34.5061	0.648118
0.81	0	8		0.81	12	19		0.81	12	19		0.81	34.3763	0.854399	34.4517	0.848006
0.8115	0	8		0.8115	12	19		0.8115	12	19		0.8115	34.3387	0.870237	34.5154	0.767855
0.813	0	8		0.813	12	19		0.813	12	19		0.813	34.3608	0.96638	34.5292	0.886556
0.8145	0	8		0.8145	12	19		0.8145	12	19		0.8145	34.2433	0.84991	34.56	0.729766
0.816	0	8		0.816	12	19		0.816	12	19		0.816	34.3862	0.982492	34.459	0.827797
0.8175	0	8		0.8175	12	19		0.8175	12	19		0.8175	34.3915	0.994437	34.4176	0.854158
0.819	0	8		0.819	12	20		0.819	12	20		0.819	34.4489	0.902101	34.3791	0.854006
0.8205	0	8		0.8205	12	20		0.8205	12	20		0.8205	34.4648	0.857883	34.2954	0.82518
0.822	0	8		0.822	13	20		0.822	13	20		0.822	34.3211	0.668191	34.4464	0.638944
0.8235	0	8		0.8235	14	20		0.8235	14	20		0.8235	34.2096	0.858086	34.5512	0.738316
0.825	0	8		0.825	14	20		0.825	14	20		0.825	34.1478	0.836868	34.5979	0.79433
0.8265	0	8		0.8265	14	20		0.8265	14	20		0.8265	34.363	0.813499	34.3927	0.69783
0.828	0	8		0.828	14	20		0.828	14	20		0.828	34.1873	0.676833	34.6199	0.547646
0.8295	0	8		0.8295	14	20		0.8295	14	20		0.8295	34.2179	0.789683	34.5973	0.626153
0.831	0	8		0.831	14	20		0.831	14	20		0.831	34.4665	0.652264	34.4314	0.629264
0.8325	0	8		0.8325	14	20		0.8325	14	20		0.8325	34.4193	0.805357	34.4764	0.77548
0.834	0	8		0.834	14	20		0.834	14	20		0.834	34.5031	0.95573	34.3978	0.820612
0.8355	0	8		0.8355	14	22		0.8355	14	22		0.8355	34.3924	0.863743	34.4193	0.852907
0.837	0	8		0.837	14	22		0.837	14	22		0.837	34.2981	0.877525	34.4762	0.819715
0.8385	0	8		0.8385	14	22		0.8385	14	22		0.8385	34.3229	0.871872	34.4481	0.918309
0.84	0	8		0.84	14	22		0.84	14	22		0.84	34.1877	0.914702	34.576	0.929582
0.8415	0	8		0.8415	14	22		0.8415	14	22		0.8415	34.3415	0.969779	34.4689	0.987799
0.843	0	8		0.843	14	22		0.843	14	22		0.843	34.2415	1.0482	34.6462	1.10983
0.8445	0	8		0.8445	14	22		0.8445	14	22		0.8445	34.203	1.10085	34.6573	1.04743
0.846	0	8		0.846	14	23		0.846	14	23		0.846	34.0491	0.9578	34.7827	1.02524
0.8475	0	8		0.8475	14	23		0.8475	14	23		0.8475	34.1351	1.00637	34.7305	1.0303
0.849	0	8		0.849	14	23		0.849	14	23		0.849	34.226	1.06466	34.6087	1.14478
0.8505	0	8		0.8505	14	23		0.8505	14	23		0.8505	34.3882	1.00787	34.4305	1.02831
0.852	0	8		0.852	14	24		0.852	14	24		0.852	34.3792	1.25846	34.4065	1.22195
0.8535	0	8		0.8535	14	24		0.8535	14	24		0.8535	34.4466	1.09758	34.3039	1.17867
0.855	0	8		0.855	14	24		0.855	14	24		0.855	34.3199	1.15749	34.4406	1.18487
0.8565	0	8		0.8565	14	24		0.8565	14	24		0.8565	34.1423	1.15578	34.6171	1.20202
0.858	0	8		0.858	14	24		0.858	14	24		0.858	34.1795	1.04093	34.6287	1.13639
0.8595	0	8		0.8595	14	24		0.8595	14	24		0.8595	34.2399	1.02868	34.6108	1.09788
0.861	0	8		0.861	14	24		0.861	14	24		0.861	34.0926	1.01911	34.6472	1.10712
0.8625	0	8		0.8625	14	24		0.8625	14	24		0.8625	34.0965	1.11274	34.7067	1.15478
0.864	0	8		0.864	14	24		0.864	14	24		0.864	34.1583	0.825747	34.6332	0.969747
0.8655	0	8		0.8655	14	24		0.8655	14	24		0.8655	34.0334	0.850049	34.799	0.954822
0.867	0	8		0.867	14	25		0.867	14	25		0.867	34.2314	0.981178	34.4605	1.13967
0.8685	0	8		0.8685	14	25		0.8685	14	25		0.8685	34.0687	1.09798	34.7637	1.211
0.87	0	8		0.87	14	25		0.87	14	25		0.87	34.1129	0.859417	34.802	1.04836
0.8715	0	8		0.8715	14	25		0.8715	14	25		0.8715	33.9211	0.777341	34.8421	0.89826
0.873	0	8		0.873	14	25		0.873	14	25		0.873	34.0484	0.950201	34.8641	0.95356
0.8745	0	8		0.8745	14	25		0.8745	14	25		0.8745	33.9192	0.90465	34.9008	0.974123
0.876	0	8		0.876	14	25		0.876	14	25		0.876	34.0171	0.837193	34.8161	0.877902
0.8775	0	8		0.8775	14	25		0.8775	14	25		0.8775	34.0109	0.824176	34.7794	0.932061
0.879	0	8		0.879	14	25		0.879	14	25		0.879	34.1411	0.781185	34.6341	0.845658
0.8805	0	8		0.8805	14	26		0.8805	14	26		0.8805	33.9971	0.827131	34.8234	0.846018
0.882	0	8		0.882	14	26		0.882	14	26		0.882	33.9451	0.707657	34.8428	0.778562
0.8835	0	8		0.8835	14	26		0.8835	14	26		0.8835	33.9516	0.718046	34.7352	0.743977
0.885	0	8		0.885	14	26		0.885	14	26		0.885	34.014	0.79449	34.748	0.760209
0.8865	0	8		0.8865	14	26		0.8865	14	26		0.8865	34.0459	0.882997	34.7214	0.880454
0.888	0	8		0.888	14	26		0.888	14	26		0.888	34.0531	0.90934	34.6367	0.852976
0.8895	0	8		0.8895	14	26		0.8895	14	26		0.8895	34.0579	0.969355	34.7027	0.769378
0.891	0	8		0.891	14	26		0.891	14	26		0.891	34.2721	0.899765	34.5917	0.934582
0.8925	0	8		0.8925	14	26		0.8925	14	26		0.8925	33.9484	0.786541	34.7982	0.852326
0.894	0	8		0.894	15	26		0.894	15	26		0.894	34.0551	0.588639	34.6428	0.620418
0.8955	0	8		0.8955	15	26		0.8955	15	26		0.8955	33.9971	0.724615	34.6987	0.710307
0.897	0	8		0.897	15	26		0.897	15	26		0.897	34.005	0.791424	34.842	0.755049
0.8985	0	8		0.8985	15	26		0.8985	15	26		0.8985	34.0465	0.696907	34.7444	0.654659
0.9	0	8		0.9	15	27		0.9	15	27		0.9	34.1458	0.825438	34.6397	0.819815
0.9015	0	8		0.9015	15	27		0.9015	15	27		0.9015	34.1625	1.037	34.5914	0.939545
0.903	0	8		0.903	15	27		0.903	15	27		0.903	34.221	0.895997	34.6329	0.830802
0.9045	0	8		0.9045	15	28		0.9045	15	28		0.9045	34.2091	1.04835	34.5702	0.960446
0.906	0	8		0.906	15	28		0.906	15	28		0.906	34.1985	0.97705	34.5087	0.940789
0.9075	0	8		0.9075	15	28		0.9075	15	28		0.9075	34.2229	0.993965	34.51	0.946489
0.909	0	8		0.909	15	28		0.909	15	28		0.909	34.0134	0.901551	34.6729	0.901156
0.9105	0	8		0.9105	15	28		0.9105	15	28		0.9105	33.9859	0.933475	34.741	0.856747
0.912	0	8		0.912	15	28		0.912	15	28		0.912	34.1843	1.19626	34.5395	1.09767
0.9135	0	8		0.9135	15	28		0.9135	15	28		0.9135	34.2196	1.00768	34.6518	1.03703
0.915	0	8		0.915	15	29		0.915	15	29		0.915	33.9857	0.937034	34.8457	1.00383
0.9165	0	8		0.9165	15	29		0.9165	15	29		0.9165	34.1055	0.919922	34.7425	0.879122
0.918	0	8		0.918	15	30		0.918	15	30		0.918	34.2275	0.911049	34.6755	0.96823
0.9195	0	8		0.9195	15	30		0.9195	15	30		0.9195	34.164	0.881206	34.6378	0.950648
0.921	0	8		0.921	15	30		0.921	15	30		0.921	34.153	0.978619	34.7107	1.02349
0.9225	0	8		0.9225	15	30		0.9225	15	30		0.9225	34.1096	0.926932	34.7193	0.926258
0.924	0	8		0.924	15	30		0.924	15	30		0.924	34.2582	0.970972	34.6085	0.889416
0.9255	0	8		0.9255	15	30		0.9255	15	30		0.9255	34.2174	0.974884	34.5266	0.829997
0.927	0	8		0.927	15	30		0.927	15	30		0.927	34.0737	0.990372	34.7076	0.815327
0.9285	0	8		0.9285	15	30		0.9285	15	30		0.9285	34.0843	1.02994	34.7734	1.06135
0.93	0	8		0.93	15	30		0.93	15	30		0.93	34.0781	0.913793	34.7818	1.02455
0.9315	0	8		0.9315	15	31		0.9315	15	31		0.9315	34.0132	1.03323	34.7873	0.998119
0.933	0	8		0.933	15	31		0.933	15	31		0.933	33.8246	0.937148	34.9396	0.950089
0.9345	0	8		0.9345	15	31		0.9345	15	31		0.9345	33.8753	1.02503	34.9402	1.09719
0.936	0	8		0.936	15	31		0.936	15	31		0.936	33.9038	1.00407	34.8047	1.05045
0.9375	0	8		0.9375	15	31		0.9375	15	31		0.9375	33.9959	1.0541	34.8625	0.96694
0.939	0	8		0.939	15	32		0.939	15	32		0.939	33.9773	1.06616	34.8013	1.05336
0.9405	0	8		0.9405	15	32		0.9405	15	32		0.9405	34.0812	0.888991	34.6826	0.869465
0.942	0	8		0.942	15	32		0.942	15	32		0.942	34.0465	0.907969	34.8102	0.897992
0.9435	0	8		0.9435	15	32		0.9435	15	32		0.9435	33.9935	0.893991	34.8262	0.780266
0.945	0	8		0.945	15	32		0.945	15	32		0.945	33.9727	0.776604	34.7306	0.779375
0.9465	0	8		0.9465	16	32		0.9465	16	32		0.9465	33.7762	0.858328	34.9549	0.900406
0.948	0	8		0.948	16	33		0.948	16	33		0.948	33.9093	0.976073	34.8538	0.938448
0.9495	0	8		0.9495	16	33		0.9495	16	33		0.9495	33.6561	0.772569	35.0353	0.813389
0.951	0	8		0.951	16	33		0.951	16	33		0.951	33.7631	0.78491	35.061	0.784208
0.9525	0	8		0.9525	16	33		0.9525	16	33		0.9525	33.9936	0.762483	34.7854	0.667759
0.954	0	8		0.954	16	33		0.954	16	33		0.954	33.8766	0.682656	34.788	0.542915
0.9555	0	8		0.9555	16	33		0.9555	16	33		0.9555	33.7734	0.74779	34.9383	0.647388
0.957	0	8		0.957	16	33		0.957	16	33		0.957	33.9466	0.813484	34.7546	0.656267
0.9585	0	8		0.9585	16	33		0.9585	16	33		0.9585	33.8943	0.771576	34.7431	0.730708
0.96	0	8		0.96	16	33		0.96	16	33		0.96	33.9047	0.900878	34.8797	0.796115
0.9615	0	9		0.9615	16	33		0.9615	16	33		0.9615	33.8318	1.01752	34.8879	0.829976
0.963	0	9		0.963	16	33		0.963	16	33		0.963	33.9585	0.905682	34.8747	0.895111
0.9645	0	9		0.9645	16	33		0.9645	16	33		0.9645	33.9009	1.03016	34.9066	1.0385
0.966	0	9		0.966	16	33		0.966	16	33		0.966	33.9749	0.912045	34.8051	0.933916
0.9675	0	9		0.9675	16	33		0.9675	16	33		0.9675	33.8748	0.879156	34.9377	0.89906
0.969	0	9		0.969	16	33		0.969	16	33		0.969	33.8734	0.817719	34.8385	0.833896
0.9705	0	9		0.9705	16	33		0.9705	16	33		0.9705	34.0175	0.815597	34.7956	0.876143
0.972	0	9		0.972	16	33		0.972	16	33		0.972	33.9735	0.924891	34.7977	0.939925
0.9735	0	9		0.9735	16	33		0.9735	16	33		0.9735	33.9008	0.940865	34.8289	0.957778
0.975	0	9		0.975	16	33		0.975	16	33		0.975	34.056	0.793085	34.8054	0.737475
0.9765	0	9		0.9765	18	34		0.9765	18	34		0.9765	33.9855	0.912942	34.7966	0.883573
0.978	0	9		0.978	18	34		0.978	18	34		0.978	34.0215	0.863275	34.8088	0.911323
0.9795	0	9		0.9795	18	34		0.9795	18	34		0.9795	34.0329	0.817028	34.8117	0.767153
0.981	0	9		0.981	18	34		0.981	18	34		0.981	34.0203	0.895114	34.7792	1.01819
0.9825	0	9		0.9825	18	34		0.9825	18	34		0.9825	34.0104	0.860613	34.82	0.970938
0.984	0	9		0.984	18	35		0.984	18	35		0.984	33.8913	0.781394	34.8269	0.904375
0.9855	0	9		0.9855	18	35		0.9855	18	35		0.9855	34.0598	0.901865	34.7879	1.00035
0.987	0	9		0.987	18	35		0.987	18	35		0.987	34.122	1.01344	34.6078	1.10114
0.9885	0	9		0.9885	18	35		0.9885	18	35		0.9885	33.8354	0.844615	34.8458	0.979733
0.99	0	9		0.99	18	35		0.99	18	35		0.99	33.7767	0.925768	34.9212	1.11576
0.9915	0	9		0.9915	18	35		0.9915	18	35		0.9915	34.0151	0.829566	34.6998	1.06809
0.993	0	9		0.993	19	35		0.993	19	35		0.993	33.873	0.654548	34.8321	0.906097
0.9945	0	9		0.9945	19	35		0.9945	19	35		0.9945	34.0458	0.814046	34.6638	0.945221
0.996	0	9		0.996	19	35		0.996	19	35		0.996	34.0284	0.870198	34.6928	1.0212
0.9975	0	9		0.9975	19	35		0.9975	19	35		0.9975	34.0794	0.777552	34.6816	1.01364
0.999	0	9		0.999	19	35		0.999	19	35		0.999	33.8928	0.782034	34.8339	1.01745
1.0005	0	9		1.0005	19	36		1.0005	19	36		1.0005	33.8972	0.804144	34.7952	0.954502
1.002	0	9		1.002	19	36		1.002	19	36		1.002	33.7723	0.896184	34.9108	0.966226
1.0035	0	9		1.0035	19	36		1.0035	19	36		1.0035	33.7381	0.622947	34.9632	0.74635
1.005	0	9		1.005	19	36		1.005	19	36		1.005	33.8092	0.599511	34.7406	0.869232
1.0065	0	9		1.0065	19	36		1.0065	19	36		1.0065	33.8088	0.857968	34.8024	0.952092
1.008	0	9		1.008	20	36		1.008	20	36		1.008	33.7673	0.812007	34.8695	0.961559
1.0095	0	9		1.0095	20	36		1.0095	20	36		1.0095	33.92	0.727293	34.7756	0.990636
1.011	0	9		1.011	20	36		1.011	20	36		1.011	33.6989	0.851591	34.8973	1.10076
1.0125	0	9		1.0125	20	36		1.0125	20	36		1.0125	33.7757	0.870972	34.8705	1.11049
1.014	0	9		1.014	20	36		1.014	20	36		1.014	33.8046	0.897765	34.7716	1.05113
1.0155	0	9		1.0155	20	36		1.0155	20	36		1.0155	33.9128	0.950405	34.6508	1.10386
1.017	0	9		1.017	20	36		1.017	20	36		1.017	33.8976	0.887372	34.6676	0.969727
1.0185	0	9		1.0185	20	37		1.0185	20	37		1.0185	33.871	0.949659	34.7754	1.07791
1.02	0	9		1.02	20	37		1.02	20	37		1.02	33.7952	1.00943	34.8756	1.15536
1.0215	0	9		1.0215	20	37		1.0215	20	37		1.0215	33.8522	1.17746	34.8586	1.23942
1.023	0	9		1.023	20	37		1.023	20	37		1.023	33.8506	1.06294	34.7325	1.29616
1.0245	0	9		1.0245	20	37		1.0245	20	37		1.0245	33.9521	0.887183	34.7364	0.953946
1.026	0	9		1.026	20	37		1.026	20	37		1.026	33.9913	0.991506	34.6647	1.02474
1.0275	0	9		1.0275	20	37		1.0275	20	37		1.0275	34.0682	0.928774	34.614	0.969211
1.029	0	9		1.029	20	37		1.029	20	37		1.029	34.0156	0.857017	34.5916	1.03067
1.0305	0	9		1.0305	20	37		1.0305	20	37		1.0305	33.9402	1.11111	34.7659	1.09069
1.032	0	9		1.032	20	37		1.032	20	37		1.032	34.0721	0.944253	34.5855	1.0059
1.0335	0	9		1.0335	20	37		1.0335	20	37		1.0335	34.1048	1.00861	34.5	1.01906
1.035	0	9		1.035	20	37		1.035	20	37		1.035	34.1124	1.04079	34.4042	1.04752
1.0365	0	9		1.0365	20	37		1.0365	20	37		1.0365	34.207	0.90353	34.3543	0.944465
1.038	0	9		1.038	20	37		1.038	20	37		1.038	34.2838	1.04757	34.3576	0.974208
1.0395	0	9		1.0395	20	37		1.0395	20	37		1.0395	34.2585	0.765074	34.3354	0.878788
1.041	0	9		1.041	20	37		1.041	20	37		1.041	34.0053	0.691003	34.6064	0.795437
1.0425	0	9		1.0425	20	37		1.0425	20	37		1.0425	34.1372	0.534741	34.4933	0.678095
1.044	0	9		1.044	20	37		1.044	20	37		1.044	34.0184	0.69973	34.6221	0.686543
1.0455	0	9		1.0455	20	37		1.0455	20	37		1.0455	33.9455	0.649706	34.684	0.611953
1.047	0	9		1.047	20	37		1.047	20	37		1.047	34.1183	0.728641	34.4279	0.761074
1.0485	0	9		1.0485	20	37		1.0485	20	37		1.0485	33.9055	0.825503	34.7282	0.858587
1.05	0	9		1.05	20	37		1.05	20	37		1.05	34.075	0.825322	34.6051	0.858346
1.0515	0	9		1.0515	20	37		1.0515	20	37		1.0515	33.9569	0.774669	34.6812	0.836721
1.053	0	9		1.053	20	37		1.053	20	37		1.053	34.0442	0.857803	34.602	0.870591
1.0545	0	9		1.0545	20	37		1.0545	20	37		1.0545	34.1505	0.996162	34.5654	0.924291
1.056	0	9		1.056	20	37		1.056	20	37		1.056	34.2323	0.858721	34.4032	0.973395
1.0575	0	9		1.0575	20	38		1.0575	20	38		1.0575	34.1855	0.956346	34.3262	0.983796
1.059	0	9		1.059	20	38		1.059	20	38		1.059	34.016	0.985885	34.6111	1.01725
1.0605	0	9		1.0605	20	38		1.0605	20	38		1.0605	34.0228	1.06914	34.6191	0.963604
1.062	0	9		1.062	20	38		1.062	20	38		1.062	33.9955	1.1327	34.6008	0.88836
1.0635	0	9		1.0635	20	38		1.0635	20	38		1.0635	34.1845	1.1097	34.4153	1.01465
1.065	0	9		1.065	20	38		1.065	20	38		1.065	34.1277	1.14279	34.5798	1.07715
1.0665	0	9		1.0665	20	38		1.0665	20	38		1.0665	34.0154	1.17689	34.5493	1.07635
1.068	0	9		1.068	20	38		1.068	20	38		1.068	33.997	1.15839	34.6754	1.15761
1.0695	0	9		1.0695	20	38		1.0695	20	38		1.0695	34.0703	1.12008	34.4965	1.14293
1.071	0	9		1.071	20	38		1.071	20	38		1.071	34.1587	1.23704	34.4853	1.13095
1.0725	0	9		1.0725	20	38		1.0725	20	38		1.0725	34.1103	1.0653	34.5994	0.988289
1.074	0	9		1.074	20	38		1.074	20	38		1.074	34.1295	0.997482	34.5952	1.00338
1.0755	0	9		1.0755	20	38		1.0755	20	38		1.0755	34.211	1.09869	34.3785	1.01121
1.077	0	9		1.077	20	38		1.077	20	38		1.077	34.1328	1.15336	34.4404	1.06371
1.0785	0	9		1.0785	20	38		1.0785	20	38		1.0785	34.2723	1.12035	34.3738	1.08265
1.08	0	9		1.08	20	39		1.08	20	39		1.08	34.2427	0.976733	34.3902	0.915769
1.0815	0	9		1.0815	20	39		1.0815	20	39		1.0815	34.1488	0.891015	34.4497	0.74703
1.083	0	9		1.083	20	39		1.083	20	39		1.083	34.1592	0.824787	34.4933	0.783491
1.0845	0	9		1.0845	20	39		1.0845	20	39		1.0845	34.2222	0.961324	34.4794	0.933729
1.086	0	9		1.086	20	39		1.086	20	39		1.086	34.0978	0.987426	34.6052	0.996124
1.0875	0	9		1.0875	20	39		1.0875	20	39		1.0875	34.25	0.961561	34.3194	0.877514
1.089	0	9		1.089	20	39		1.089	20	39		1.089	34.3389	0.869823	34.3545	0.926515
1.0905	0	9		1.0905	20	39		1.0905	20	39		1.0905	34.3279	0.944594	34.3223	1.03519
1.092	0	9		1.092	20	39		1.092	20	39		1.092	34.0875	0.858074	34.6066	0.853682
1.0935	0	9		1.0935	20	39		1.0935	20	39		1.0935	34.2748	0.912185	34.3942	0.988325
1.095	0	9		1.095	20	39		1.095	20	39		1.095	34.1467	1.02492	34.5687	1.02227
1.0965	0	9		1.0965	20	39		1.0965	20	39		1.0965	34.1645	1.03632	34.5214	1.05888
1.098	0	9		1.098	20	39		1.098	20	39		1.098	34.1774	0.955641	34.463	1.00571
1.0995	0	9		1.0995	20	39		1.0995	20	39		1.0995	34.3278	0.913378	34.4225	0.89897
1.101	0	9		1.101	20	39		1.101	20	39		1.101	34.1795	0.93658	34.4564	0.950051
1.1025	0	9		1.1025	20	39		1.1025	20	39		1.1025	34.1672	0.917932	34.554	0.889434
1.104	0	9		1.104	20	39		1.104	20	39		1.104	34.1727	0.779961	34.5194	0.838687
1.1055	0	9		1.1055	20	39		1.1055	20	39		1.1055	34.0284	0.572927	34.6948	0.653566
1.107	0	9		1.107	20	39		1.107	20	39		1.107	34.0771	0.736466	34.5082	0.769269
1.1085	0	9		1.1085	20	39		1.1085	20	39		1.1085	34.1002	0.920585	34.571	0.858641
1.11	0	9		1.11	20	40		1.11	20	40		1.11	33.9414	0.941691	34.6587	0.940873
1.1115	0	9		1.1115	20	40		1.1115	20	40		1.1115	34.0108	0.925763	34.5118	0.963976
1.113	0	9		1.113	20	40		1.113	20	40		1.113	34.0945	0.958676	34.6509	0.961238
1.1145	0	10		1.1145	20	40		1.1145	20	40		1.1145	34.0771	0.679476	34.5623	0.748773
1.116	0	10		1.116	20	40		1.116	20	40		1.116	34.1211	0.877149	34.62	0.854283
1.1175	0	10		1.1175	20	40		1.1175	20	40		1.1175	34.0097	0.947973	34.5789	0.880559
1.119	0	10		1.119	20	40		1.119	20	40		1.119	34.2042	0.894572	34.4347	0.894972
1.1205	0	10		1.1205	21	40		1.1205	21	40		1.1205	34.0423	0.805508	34.5094	0.902482
1.122	0	10		1.122	21	40		1.122	21	40		1.122	33.9681	1.02141	34.5792	0.987451
1.1235	0	10		1.1235	21	40		1.1235	21	40		1.1235	33.9742	0.863218	34.5948	0.921709
1.125	0	10		1.125	21	40		1.125	21	40		1.125	33.9004	0.834639	34.7141	0.913054
1.1265	0	10		1.1265	21	40		1.1265	21	40		1.1265	33.8523	0.86677	34.7368	0.894177
1.128	0	10		1.128	21	40		1.128	21	40		1.128	33.8742	1.04317	34.6422	0.970933
1.1295	0	10		1.1295	21	40		1.1295	21	40		1.1295	33.8847	0.949773	34.6176	0.855202
1.131	0	10		1.131	21	40		1.131	21	40		1.131	33.9557	0.771713	34.5638	0.87511
1.1325	0	10		1.1325	21	40		1.1325	21	40		1.1325	33.8061	0.758517	34.746	0.858312
1.134	0	11		1.134	21	40		1.134	21	40		1.134	33.8098	0.909523	34.8501	0.872411
1.1355	0	11		1.1355	21	40		1.1355	21	40		1.1355	33.7374	0.654666	34.9164	0.755319
1.137	0	11		1.137	21	40		1.137	21	40		1.137	33.5493	0.924681	35.0632	0.951858
1.1385	0	11		1.1385	21	40		1.1385	21	40		1.1385	33.646	0.651914	35.006	0.714769
1.14	0	11		1.14	21	40		1.14	21	40		1.14	33.5358	0.90199	34.9814	0.86495
1.1415	0	11		1.1415	21	40		1.1415	21	40		1.1415	33.6583	0.975349	34.8593	0.971423
1.143	0	11		1.143	21	40		1.143	21	40		1.143	33.7493	1.14867	34.7884	1.08251
1.1445	0	11		1.1445	21	40		1.1445	21	40		1.1445	33.7507	0.874815	34.8436	0.906172
1.146	0	11		1.146	21	40		1.146	21	40		1.146	33.7581	0.797703	34.7574	0.881505
1.1475	0	11		1.1475	21	40		1.1475	21	40		1.1475	33.7455	0.845138	34.7578	0.7843
1.149	0	11		1.149	21	40		1.149	21	40		1.149	33.8232	0.863667	34.7183	0.910596
1.1505	0	11		1.1505	21	40		1.1505	21	40		1.1505	33.8503	0.914749	34.6099	0.882769
1.152	0	11		1.152	21	40		1.152	21	40		1.152	33.8974	0.879152	34.635	0.980928
1.1535	0	11		1.1535	21	40		1.1535	21	40		1.1535	33.928	0.759036	34.6069	0.767743
1.155	0	11		1.155	21	40		1.155	21	40		1.155	33.9878	0.838971	34.5665	0.908464
1.1565	0	11		1.1565	21	40		1.1565	21	40		1.1565	34.1227	0.728455	34.3617	0.79279
1.158	0	11		1.158	21	40		1.158	21	40		1.158	33.8282	0.716907	34.672	0.778917
1.1595	0	11		1.1595	21	40		1.1595	21	40		1.1595	33.7076	0.682119	34.7644	0.761691
1.161	0	11		1.161	21	40		1.161	21	40		1.161	33.8568	0.742302	34.6438	0.829193
1.1625	0	11		1.1625	22	40		1.1625	22	40		1.1625	33.9269	0.9559	34.6661	0.97443
1.164	0	11		1.164	22	40		1.164	22	40		1.164	33.9793	0.77526	34.6748	0.9344
1.1655	0	11		1.1655	22	40		1.1655	22	40		1.1655	33.9537	0.782164	34.6006	0.845855
1.167	0	11		1.167	22	40		1.167	22	40		1.167	33.7508	0.671305	34.7881	0.872515
1.1685	0	11		1.1685	22	40		1.1685	22	40		1.1685	33.8178	0.616769	34.7594	0.670459
1.17	0	11		1.17	22	40		1.17	22	40		1.17	33.8927	0.471664	34.6811	0.615661
1.1715	0	11		1.1715	22	40		1.1715	22	40		1.1715	33.9653	0.571262	34.6258	0.655287
1.173	0	11		1.173	22	40		1.173	22	40		1.173	33.9457	0.435291	34.58	0.517872
1.1745	0	11		1.1745	22	40		1.1745	22	40		1.1745	33.7625	0.642233	34.7423	0.711247
1.176	0	11		1.176	22	41		1.176	22	41		1.176	33.8098	0.662213	34.7334	0.735201
1.1775	0	11		1.1775	22	41		1.1775	22	41		1.1775	33.8186	0.578335	34.7494	0.665613
1.179	0	11		1.179	22	41		1.179	22	41		1.179	33.6298	0.684684	35.0026	0.667764
1.1805	0	11		1.1805	22	41		1.1805	22	41		1.1805	33.6321	0.715061	34.9072	0.659857
1.182	0	11		1.182	22	41		1.182	22	41		1.182	33.6796	0.529988	34.8452	0.544244
1.1835	0	11		1.1835	22	41		1.1835	22	41		1.1835	33.807	0.606126	34.7574	0.535798
1.185	0	11		1.185	22	41		1.185	22	41		1.185	33.7299	0.519139	34.8664	0.635346
1.1865	0	11		1.1865	22	41		1.1865	22	41		1.1865	33.708	0.702798	34.8685	0.741617
1.188	0	11		1.188	22	41		1.188	22	41		1.188	33.6955	0.507758	34.8603	0.721858
1.1895	0	11		1.1895	22	41		1.1895	22	41		1.1895	33.675	0.769096	34.9636	0.774033
1.191	0	11		1.191	22	41		1.191	22	41		1.191	33.7291	0.654153	34.8354	0.682094
1.1925	0	11		1.1925	22	41		1.1925	22	41		1.1925	33.7327	0.443562	34.88	0.49603
1.194	0	11		1.194	22	41		1.194	22	41		1.194	33.8607	0.61813	34.8047	0.582853
1.1955	0	11		1.1955	22	41		1.1955	22	41		1.1955	33.7969	0.945043	34.8193	0.855259
1.197	0	11		1.197	22	41		1.197	22	41		1.197	34.0238	0.825633	34.6688	0.863753
1.1985	0	11		1.1985	22	41		1.1985	22	41		1.1985	33.9585	0.802047	34.7145	0.789242
1.2	0	11		1.2	22	41		1.2	22	41		1.2	33.7372	0.80595	34.7774	0.777835
1.2015	0	11		1.2015	22	41		1.2015	22	41		1.2015	33.7952	0.841038	34.7548	0.936096
1.203	0	11		1.203	22	41		1.203	22	41		1.203	33.8312	0.614176	34.8117	0.693812
1.2045	0	11		1.2045	22	41		1.2045	22	41		1.2045	33.8073	0.767178	34.9436	0.734364
1.206	0	11		1.206	22	41		1.206	22	41		1.206	33.9033	0.818417	34.6496	0.909877
1.2075	0	11		1.2075	23	42		1.2075	23	42		1.2075	33.9079	0.623263	34.6833	0.695405
1.209	0	11		1.209	23	42		1.209	23	42		1.209	33.9129	0.667596	34.7524	0.656414
1.2105	0	11		1.2105	23	42		1.2105	23	42		1.2105	33.9156	0.638276	34.6788	0.68104
1.212	0	11		1.212	23	42		1.212	23	42		1.212	33.9215	0.822295	34.7421	0.799067
1.2135	0	11		1.2135	23	42		1.2135	23	42		1.2135	33.9532	0.730053	34.6562	0.712711
1.215	0	11		1.215	23	42		1.215	23	42		1.215	33.9417	0.643278	34.5674	0.739659
1.2165	0	11		1.2165	23	42		1.2165	23	42		1.2165	33.8277	0.697639	34.765	0.722034
1.218	0	11		1.218	23	42		1.218	23	42		1.218	33.9783	0.761653	34.6072	0.751268
1.2195	0	11		1.2195	23	42		1.2195	23	42		1.2195	33.8644	0.81011	34.7029	0.787225
1.221	0	11		1.221	23	42		1.221	23	42		1.221	33.9107	0.598921	34.8342	0.669703
1.2225	0	11		1.2225	23	42		1.2225	23	42		1.2225	33.9247	0.522308	34.7264	0.681505
1.224	0	11		1.224	23	42		1.224	23	42		1.224	33.89	0.641823	34.7194	0.778896
1.2255	0	11		1.2255	23	42		1.2255	23	42		1.2255	33.8686	0.546528	34.7379	0.759429
1.227	0	11		1.227	23	42		1.227	23	42		1.227	33.9163	0.752408	34.7656	0.762041
1.2285	0	11		1.2285	23	42		1.2285	23	42		1.2285	33.8108	0.633026	34.748	0.792406
1.23	0	11		1.23	23	42		1.23	23	42		1.23	33.8452	0.716919	34.7148	0.861261
1.2315	0	11		1.2315	23	42		1.2315	23	42		1.2315	33.8192	0.572968	34.7682	0.78934
1.233	0	11		1.233	23	42		1.233	23	42		1.233	33.8329	0.853851	34.7475	0.870812
1.2345	0	11		1.2345	23	42		1.2345	23	42		1.2345	33.8934	0.8334	34.6318	0.975196
1.236	0	11		1.236	23	42		1.236	23	42		1.236	33.7423	0.850073	34.805	0.94337
1.2375	0	11		1.2375	23	42		1.2375	23	42		1.2375	33.7469	0.841019	34.8448	0.886587
1.239	0	11		1.239	23	42		1.239	23	42		1.239	33.8845	0.681009	34.6681	0.756564
1.2405	0	11		1.2405	23	42		1.2405	23	42		1.2405	34.0137	0.848026	34.515	0.850681
1.242	0	11		1.242	23	42		1.242	23	42		1.242	33.9876	0.83364	34.6137	0.807168
1.2435	0	11		1.2435	23	42		1.2435	23	42		1.2435	33.7262	0.759995	34.8085	0.731073
1.245	0	11		1.245	23	42		1.245	23	42		1.245	33.8986	0.920066	34.67	0.856627
1.2465	0	11		1.2465	23	42		1.2465	23	42		1.2465	33.8531	0.74475	34.7595	0.812875
1.248	0	11		1.248	23	42		1.248	23	42		1.248	34.01	0.788783	34.6492	0.83776
1.2495	0	11		1.2495	23	42		1.2495	23	42		1.2495	34.0275	0.813495	34.5114	0.867562
1.251	0	11		1.251	23	42		1.251	23	42		1.251	33.8773	0.806991	34.7583	0.852737
1.2525	0	11		1.2525	23	42		1.2525	23	42		1.2525	33.8623	0.932982	34.6819	0.990013
1.254	0	11		1.254	23	42		1.254	23	42		1.254	33.7495	0.816318	34.7044	0.907074
1.2555	0	11		1.2555	23	42		1.2555	23	42		1.2555	33.915	0.729234	34.5582	0.801657
1.257	0	11		1.257	23	42		1.257	23	42		1.257	33.7648	0.852864	34.7477	0.888845
1.2585	0	11		1.2585	23	42		1.2585	23	42		1.2585	33.7258	0.733767	34.7492	0.726561
1.26	0	11		1.26	23	42		1.26	23	42		1.26	33.6307	0.811861	34.8927	0.79889
1.2615	0	11		1.2615	23	42		1.2615	23	42		1.2615	33.6778	0.661238	34.8471	0.731254
1.263	0	11		1.263	23	42		1.263	23	42		1.263	33.8611	0.597164	34.7084	0.685631
1.2645	0	11		1.2645	23	42		1.2645	23	42		1.2645	33.7006	0.805143	34.843	0.856704
1.266	0	11		1.266	23	42		1.266	23	42		1.266	33.7515	0.601959	34.7719	0.777356
1.2675	0	11		1.2675	23	42		1.2675	23	42		1.2675	33.7396	0.541056	34.7332	0.612699
1.269	0	12		1.269	23	42		1.269	23	42		1.269	33.9003	0.540961	34.7387	0.604534
1.2705	0	12		1.2705	23	42		1.2705	23	42		1.2705	33.6965	0.666573	34.7866	0.658396
1.272	0	12		1.272	23	42		1.272	23	42		1.272	33.7597	0.689651	34.7777	0.722254
1.2735	0	12		1.2735	23	42		1.2735	23	42		1.2735	33.7898	0.734275	34.756	0.743732
1.275	0	12		1.275	23	42		1.275	23	42		1.275	33.7483	0.837151	34.8689	0.822057
1.2765	0	12		1.2765	23	42		1.2765	23	42		1.2765	33.8459	0.895903	34.7377	0.853731
1.278	0	12		1.278	23	42		1.278	23	42		1.278	33.6416	0.792233	34.8937	0.790709
1.2795	0	12		1.2795	23	42		1.2795	23	42		1.2795	33.5144	0.74198	34.9133	0.633646
1.281	0	12		1.281	23	42		1.281	23	42		1.281	33.2527	0.701845	35.1525	0.63812
1.2825	0	12		1.2825	23	42		1.2825	23	42		1.2825	33.4788	0.781311	34.9789	0.782434
1.284	0	12		1.284	23	42		1.284	23	42		1.284	33.6279	0.61723	34.8815	0.641494
1.2855	0	12		1.2855	23	42		1.2855	23	42		1.2855	33.6842	0.586638	34.8022	0.547131
1.287	0	12		1.287	23	42		1.287	23	42		1.287	33.7273	0.686873	34.7506	0.604153
1.2885	0	12		1.2885	23	42		1.2885	23	42		1.2885	33.7618	0.746702	34.7544	0.705488
1.29	0	12		1.29	23	42		1.29	23	42		1.29	33.7765	0.649616	34.7921	0.511218
1.2915	0	12		1.2915	23	42		1.2915	23	42		1.2915	33.7393	0.766194	34.718	0.666732
1.293	0	12		1.293	23	42		1.293	23	42		1.293	33.6804	0.727229	34.7813	0.625328
1.2945	0	12		1.2945	23	42		1.2945	23	42		1.2945	33.7599	0.673117	34.7496	0.599413
1.296	0	12		1.296	23	42		1.296	23	42		1.296	33.6546	0.692015	34.7878	0.62724
1.2975	0	12		1.2975	23	42		1.2975	23	42		1.2975	33.5016	0.795756	34.9822	0.632358
1.299	0	12		1.299	23	42		1.299	23	42		1.299	33.6271	0.752952	34.8483	0.679574
1.3005	0	12		1.3005	23	42		1.3005	23	42		1.3005	33.6483	0.610106	34.7721	0.526371
1.302	0	12		1.302	23	42		1.302	23	42		1.302	33.6731	0.796369	34.8311	0.76287
1.3035	0	12		1.3035	23	42		1.3035	23	42		1.3035	33.7688	0.763629	34.6944	0.568641
1.305	0	12		1.305	23	42		1.305	23	42		1.305	33.7525	0.711231	34.7467	0.552598
1.3065	0	12		1.3065	23	42		1.3065	23	42		1.3065	33.5351	0.92403	34.8651	0.708355
1.308	0	12		1.308	23	42		1.308	23	42		1.308	33.569	0.920014	34.8506	0.756626
1.3095	0	12		1.3095	23	42		1.3095	23	42		1.3095	33.4214	0.892423	34.9914	0.781755
1.311	0	12		1.311	23	42		1.311	23	42		1.311	33.8042	0.768942	34.6817	0.696518
1.3125	0	12		1.3125	23	42		1.3125	23	42		1.3125	33.6801	0.87236	34.659	0.683568
1.314	0	12		1.314	23	42		1.314	23	42		1.314	33.6878	0.899913	34.6356	0.718208
1.3155	0	12		1.3155	23	42		1.3155	23	42		1.3155	33.5661	0.776531	34.7889	0.702682
1.317	0	12		1.317	23	42		1.317	23	42		1.317	33.7176	0.918844	34.6449	0.752061
1.3185	0	12		1.3185	23	42		1.3185	23	42		1.3185	33.6188	1.15228	34.8227	0.962874
1.32	0	12		1.32	23	42		1.32	23	42		1.32	33.6271	1.06194	34.7477	0.865057
1.3215	0	12		1.3215	23	42		1.3215	23	42		1.3215	33.6345	0.968737	34.7509	0.812809
1.323	0	12		1.323	23	42		1.323	23	42		1.323	33.6678	0.824016	34.8116	0.785746
1.3245	0	12		1.3245	23	42		1.3245	23	42		1.3245	33.6472	0.660671	34.8649	0.607804
1.326	0	12		1.326	23	42		1.326	23	42		1.326	33.6166	0.82385	34.8372	0.702339
1.3275	0	12		1.3275	23	42		1.3275	23	42		1.3275	33.8433	0.79076	34.617	0.784208
1.329	0	12		1.329	23	42		1.329	23	42		1.329	33.6343	0.739565	34.7249	0.613517
1.3305	0	12		1.3305	23	42		1.3305	23	42		1.3305	33.6382	0.57283	34.8147	0.530253
1.332	0	12		1.332	23	42		1.332	23	42		1.332	33.5559	0.78896	34.8087	0.629576
1.3335	0	13		1.3335	23	42		1.3335	23	42		1.3335	33.6338	0.905047	34.7149	0.808573
1.335	0	13		1.335	23	42		1.335	23	42		1.335	33.6154	1.15355	34.7076	1.05851
1.3365	0	13		1.3365	23	42		1.3365	23	42		1.3365	33.8767	1.16729	34.4643	1.05593
1.338	0	13		1.338	23	42		1.338	23	42		1.338	33.7982	1.10877	34.552	0.936675
1.3395	0	13		1.3395	23	42		1.3395	23	42		1.3395	33.5854	1.02405	34.6807	0.881164
1.341	0	13		1.341	23	42		1.341	23	42		1.341	33.6523	1.00953	34.7459	0.929962
1.3425	0	13		1.3425	23	42		1.3425	23	42		1.3425	33.628	1.07293	34.7403	0.956549
1.344	0	13		1.344	23	42		1.344	23	42		1.344	33.5033	1.06174	34.8	0.957395
1.3455	0	13		1.3455	23	42		1.3455	23	42		1.3455	33.5233	1.06155	34.7781	1.02514
1.347	0	13		1.347	23	42		1.347	23	42		1.347	33.5543	0.98085	34.7932	0.925275
1.3485	0	13		1.3485	23	42		1.3485	23	42		1.3485	33.5631	0.937056	34.7492	0.82353
1.35	0	13		1.35	23	42		1.35	23	42		1.35	33.6765	0.749868	34.588	0.663277
1.3515	0	13		1.3515	23	42		1.3515	23	42		1.3515	33.6139	0.823302	34.7287	0.705315
1.353	0	13		1.353	23	42		1.353	23	42		1.353	33.7286	0.688975	34.5728	0.621513
1.3545	0	13		1.3545	23	42		1.3545	23	42		1.3545	33.5179	0.621633	34.867	0.626747
1.356	0	13		1.356	23	42		1.356	23	42		1.356	33.7243	0.721939	34.6592	0.620814
1.3575	0	13		1.3575	23	42		1.3575	23	42		1.3575	33.478	0.662108	34.8283	0.591114
1.359	0	13		1.359	23	42		1.359	23	42		1.359	33.3754	0.800198	34.8413	0.693977
1.3605	0	13		1.3605	23	42		1.3605	23	42		1.3605	33.4623	0.861725	34.8548	0.684759
1.362	0	13		1.362	23	42		1.362	23	42		1.362	33.7291	0.705598	34.492	0.649284
1.3635	0	13		1.3635	23	42		1.3635	23	42		1.3635	33.5771	0.681471	34.7968	0.617985
1.365	0	13		1.365	23	42		1.365	23	42		1.365	33.5472	0.837557	34.7708	0.825818
1.3665	0	13		1.3665	23	43		1.3665	23	43		1.3665	33.6376	0.950796	34.6987	0.814892
1.368	0	13		1.368	23	43		1.368	23	43		1.368	33.6909	0.930017	34.6524	0.88482
1.3695	0	13		1.3695	23	43		1.3695	23	43		1.3695	33.516	0.847233	34.8373	0.715904
1.371	0	13		1.371	23	43		1.371	23	43		1.371	33.549	0.843867	34.8576	0.816773
1.3725	0	13		1.3725	23	43		1.3725	23	43		1.3725	33.4733	0.873376	34.8158	0.738673
1.374	0	13		1.374	23	43		1.374	23	43		1.374	33.4967	0.741051	34.8332	0.610576
1.3755	0	13		1.3755	23	43		1.3755	23	43		1.3755	33.4855	0.750252	34.8429	0.676794
1.377	0	13		1.377	23	43		1.377	23	43		1.377	33.7031	0.731423	34.6808	0.753273
1.3785	0	13		1.3785	23	43		1.3785	23	43		1.3785	33.5999	0.530757	34.7083	0.598114
1.38	0	13		1.38	23	43		1.38	23	43		1.38	33.812	0.602737	34.6106	0.689216
1.3815	0	13		1.3815	23	43		1.3815	23	43		1.3815	33.7081	0.599928	34.6388	0.617875
1.383	0	13		1.383	23	43		1.383	23	43		1.383	33.7909	0.608179	34.4646	0.518921
1.3845	0	13		1.3845	23	43		1.3845	23	43		1.3845	33.7481	0.678794	34.553	0.528568
1.386	0	13		1.386	23	43		1.386	23	43		1.386	33.5744	0.703772	34.6524	0.647768
1.3875	0	13		1.3875	23	43		1.3875	23	43		1.3875	33.7522	0.662699	34.5739	0.613917
1.389	0	13		1.389	23	43		1.389	23	43		1.389	33.7434	0.558129	34.5966	0.54178
1.3905	0	13		1.3905	23	43		1.3905	23	43		1.3905	33.6435	0.613083	34.5438	0.57608
1.392	0	13		1.392	23	43		1.392	23	43		1.392	33.7368	0.589664	34.5299	0.585548
1.3935	0	13		1.3935	23	43		1.3935	23	43		1.3935	33.5303	0.606535	34.8047	0.569108
1.395	0	13		1.395	23	43		1.395	23	43		1.395	33.7607	0.569539	34.5843	0.600577
1.3965	0	13		1.3965	23	43		1.3965	23	43		1.3965	33.7538	0.728408	34.4738	0.649155
1.398	0	13		1.398	23	43		1.398	23	43		1.398	33.7395	0.691979	34.5287	0.717491
1.3995	0	13		1.3995	23	43		1.3995	23	43		1.3995	33.6868	0.874779	34.5095	0.901259
1.401	0	13		1.401	23	43		1.401	23	43		1.401	33.7314	0.742417	34.4476	0.762389
1.4025	0	13		1.4025	23	43		1.4025	23	43		1.4025	33.8928	0.842073	34.401	0.832634
1.404	0	13		1.404	23	43		1.404	23	43		1.404	33.8481	0.719809	34.418	0.723775
1.4055	0	13		1.4055	23	43		1.4055	23	43		1.4055	33.8944	0.742473	34.4241	0.838008
1.407	0	13		1.407	23	43		1.407	23	43		1.407	33.862	0.688741	34.4272	0.781868
1.4085	0	13		1.4085	23	43		1.4085	23	43		1.4085	33.8475	0.591398	34.441	0.58284
1.41	0	13		1.41	23	43		1.41	23	43		1.41	33.7392	0.455607	34.5324	0.500687
1.4115	0	13		1.4115	23	43		1.4115	23	43		1.4115	33.8942	0.559504	34.3361	0.602525
1.413	0	13		1.413	24	43		1.413	24	43		1.413	33.6235	0.698527	34.6162	0.745433
1.4145	0	13		1.4145	24	43		1.4145	24	43		1.4145	33.6543	0.608467	34.5844	0.752547
1.416	0	13		1.416	24	43		1.416	24	43		1.416	33.6293	0.879409	34.6381	0.900325
1.4175	0	13		1.4175	24	43		1.4175	24	43		1.4175	33.567	0.779424	34.6488	0.826679
1.419	0	13		1.419	24	43		1.419	24	43		1.419	33.3706	0.882409	34.8415	0.852666
1.4205	0	13		1.4205	24	43		1.4205	24	43		1.4205	33.5912	0.750207	34.6961	0.813812
1.422	0	13		1.422	24	43		1.422	24	43		1.422	33.6045	0.774769	34.6397	0.773204
1.4235	0	13		1.4235	24	43		1.4235	24	43		1.4235	33.538	0.688171	34.6743	0.626472
1.425	0	13		1.425	24	43		1.425	24	43		1.425	33.746	0.718917	34.4705	0.749123
1.4265	0	13		1.4265	24	43		1.4265	24	43		1.4265	33.7135	0.705828	34.5488	0.774382
1.428	0	13		1.428	24	43		1.428	24	43		1.428	33.7282	0.757889	34.4779	0.779699
1.4295	0	13		1.4295	24	43		1.4295	24	43		1.4295	33.6372	0.807647	34.409	0.802144
1.431	0	13		1.431	24	43		1.431	24	43		1.431	33.7375	0.743812	34.4149	0.743832
1.4325	0	13		1.4325	24	43		1.4325	24	43		1.4325	33.841	0.773758	34.1881	0.763325
1.434	0	13		1.434	24	43		1.434	24	43		1.434	33.7816	0.656783	34.3095	0.64126
1.4355	0	13		1.4355	24	43		1.4355	24	43		1.4355	33.7109	0.637775	34.3189	0.683268
1.437	0	13		1.437	24	43		1.437	24	43		1.437	33.5636	0.815609	34.4975	0.820759
1.4385	0	13		1.4385	24	43		1.4385	24	43		1.4385	33.6932	0.883073	34.3871	0.824906
1.44	0	13		1.44	24	43		1.44	24	43		1.44	33.6758	0.765311	34.5013	0.742516
1.4415	0	13		1.4415	24	43		1.4415	24	43		1.4415	33.7433	0.777306	34.5266	0.725995
1.443	0	13		1.443	24	44		1.443	24	44		1.443	33.748	0.757148	34.4073	0.656089
1.4445	0	13		1.4445	24	44		1.4445	24	44		1.4445	33.7174	0.881609	34.471	0.798818
1.446	0	13		1.446	24	45		1.446	24	45		1.446	33.7969	0.853346	34.4049	0.722319
1.4475	0	13		1.4475	24	45		1.4475	24	45		1.4475	33.7372	0.862408	34.4092	0.763016
1.449	0	13		1.449	24	45		1.449	24	45		1.449	33.7365	0.679325	34.517	0.576879
1.4505	0	13		1.4505	24	45		1.4505	24	45		1.4505	33.6341	0.735454	34.4837	0.59699
1.452	0	13		1.452	24	45		1.452	24	45		1.452	33.6737	0.824355	34.4615	0.706808
1.4535	0	13		1.4535	24	45		1.4535	24	45		1.4535	33.7749	0.899304	34.3489	0.778271
1.455	0	13		1.455	24	45		1.455	24	45		1.455	33.8062	0.826427	34.3268	0.727056
1.4565	0	13		1.4565	24	45		1.4565	24	45		1.4565	33.888	0.846827	34.3015	0.72102
1.458	0	13		1.458	24	45		1.458	24	45		1.458	33.9341	0.873534	34.2773	0.79624
1.4595	0	13		1.4595	24	45		1.4595	24	45		1.4595	33.8865	0.736228	34.3816	0.710527
1.461	0	13		1.461	24	45		1.461	24	45		1.461	33.726	0.708177	34.4692	0.624736
1.4625	0	13		1.4625	24	45		1.4625	24	45		1.4625	33.8352	0.90821	34.3772	0.769465
1.464	0	13		1.464	24	45		1.464	24	45		1.464	33.8139	0.694728	34.4673	0.736007
1.4655	0	13		1.4655	24	45		1.4655	24	45		1.4655	33.6685	0.803427	34.5817	0.714985
1.467	0	13		1.467	24	45		1.467	24	45		1.467	33.7533	0.696205	34.5646	0.631994
1.4685	0	13		1.4685	24	45		1.4685	24	45		1.4685	33.6939	0.696333	34.499	0.643453
1.47	0	13		1.47	24	45		1.47	24	45		1.47	33.6925	0.660857	34.5185	0.580241
1.4715	0	13		1.4715	24	45		1.4715	24	45		1.4715	33.7987	0.788843	34.4499	0.596957
1.473	0	13		1.473	24	45		1.473	24	45		1.473	33.801	0.718142	34.4585	0.681227
1.4745	0	13		1.4745	24	45		1.4745	24	45		1.4745	33.7891	0.97563	34.4294	0.839622
1.476	0	13		1.476	24	45		1.476	24	45		1.476	33.8586	0.738516	34.2964	0.643631
1.4775	0	13		1.4775	24	45		1.4775	24	45		1.4775	33.9957	0.656822	34.2269	0.52323
1.479	0	13		1.479	24	45		1.479	24	45		1.479	34.044	0.640214	34.155	0.55328
1.4805	0	13		1.4805	24	45		1.4805	24	45		1.4805	33.987	0.787719	34.2296	0.651553
1.482	0	13		1.482	24	45		1.482	24	45		1.482	33.8633	0.782546	34.3283	0.681907
1.4835	0	13		1.4835	25	45		1.4835	25	45		1.4835	33.9543	0.776022	34.3226	0.686992
1.485	0	13		1.485	25	45		1.485	25	45		1.485	33.7661	0.787379	34.4427	0.661867
1.4865	0	13		1.4865	25	45		1.4865	25	45		1.4865	33.7851	0.813801	34.504	0.705478
1.488	0	13		1.488	25	45		1.488	25	45		1.488	33.8916	0.755578	34.4162	0.622943
1.4895	0	13		1.4895	25	45		1.4895	25	45		1.4895	33.9668	0.875114	34.2459	0.837016
1.491	0	13		1.491	25	45		1.491	25	45		1.491	33.8597	0.859255	34.4185	0.775068
1.4925	0	13		1.4925	25	45		1.4925	25	45		1.4925	33.8522	0.792059	34.3502	0.748105
1.494	0	13		1.494	25	45		1.494	25	45		1.494	33.6595	0.707273	34.6344	0.756326
1.4955	0	13		1.4955	25	45		1.4955	25	45		1.4955	33.5945	0.664217	34.6452	0.767844
1.497	0	13		1.497	25	45		1.497	25	45		1.497	33.6545	0.685987	34.5567	0.706169
1.4985	0	13		1.4985	25	45		1.4985	25	45		1.4985	33.7506	0.777954	34.5421	0.68668
1.5	0	13		1.5	25	45		1.5	25	45		1.5	33.8905	0.523603	34.4446	0.596743
1.5015	0	13		1.5015	25	45		1.5015	25	45		1.5015	33.8301	0.631263	34.4142	0.642931
1.503	0	13		1.503	25	45		1.503	25	45		1.503	33.724	0.611562	34.5842	0.714141
1.5045	0	13		1.5045	25	45		1.5045	25	45		1.5045	33.6457	0.641485	34.6871	0.577374
1.506	0	13		1.506	25	45		1.506	25	45		1.506	33.7486	0.585336	34.5234	0.644511
1.5075	0	13		1.5075	25	45		1.5075	25	45		1.5075	33.7848	0.493819	34.4679	0.512037
1.509	0	13		1.509	25	45		1.509	25	45		1.509	33.714	0.485082	34.5124	0.469574
1.5105	0	13		1.5105	25	45		1.5105	25	45		1.5105	33.9324	0.598115	34.375	0.649448
1.512	0	13		1.512	25	45		1.512	25	45		1.512	33.7009	0.765345	34.6659	0.774303
1.5135	0	13		1.5135	25	45		1.5135	25	45		1.5135	33.6668	0.488162	34.6738	0.507899
1.515	0	13		1.515	25	45		1.515	25	45		1.515	33.895	0.410213	34.3643	0.454913
1.5165	0	13		1.5165	25	45		1.5165	25	45		1.5165	33.8564	0.373946	34.5486	0.573333
1.518	0	13		1.518	25	45		1.518	25	45		1.518	33.9813	0.462344	34.3562	0.515995
1.5195	0	13		1.5195	25	45		1.5195	25	45		1.5195	34.0106	0.54927	34.3988	0.718262
1.521	0	13		1.521	25	45		1.521	25	45		1.521	33.9415	0.452416	34.3646	0.516158
1.5225	0	13		1.5225	25	45		1.5225	25	45		1.5225	33.9898	0.650091	34.2786	0.587568
1.524	0	13		1.524	25	45		1.524	25	45		1.524	33.8577	0.658773	34.5245	0.683616
1.5255	0	13		1.5255	25	45		1.5255	25	45		1.5255	33.9342	0.485286	34.361	0.521977
1.527	0	13		1.527	25	45		1.527	25	45		1.527	33.7757	0.633252	34.5231	0.645258
1.5285	0	13		1.5285	25	45		1.5285	25	45		1.5285	33.6949	0.388926	34.6384	0.57692
1.53	0	13		1.53	25	45		1.53	25	45		1.53	33.9462	0.571316	34.4202	0.533878
1.5315	0	13		1.5315	25	45		1.5315	25	45		1.5315	33.8821	0.562593	34.4702	0.564746
1.533	0	14		1.533	25	45		1.533	25	45		1.533	33.8825	0.501131	34.463	0.565266
1.5345	0	14		1.5345	25	45		1.5345	25	45		1.5345	33.8095	0.584386	34.4545	0.591271
1.536	0	14		1.536	25	45		1.536	25	45		1.536	33.7423	0.407214	34.5317	0.519219
1.5375	0	14		1.5375	25	45		1.5375	25	45		1.5375	33.6901	0.341207	34.5054	0.472426
1.539	0	14		1.539	25	45		1.539	25	45		1.539	33.6082	0.495944	34.6479	0.575366
1.5405	0	14		1.5405	25	45		1.5405	25	45		1.5405	33.675	0.520109	34.5542	0.623387
1.542	0	14		1.542	25	45		1.542	25	45		1.542	33.6081	0.566983	34.5746	0.578612
1.5435	0	14		1.5435	25	46		1.5435	25	46		1.5435	33.6812	0.5395	34.6219	0.661981
1.545	0	14		1.545	25	46		1.545	25	46		1.545	33.6354	0.581045	34.656	0.624817
1.5465	0	14		1.5465	25	46		1.5465	25	46		1.5465	33.6145	0.655613	34.6317	0.700044
1.548	0	14		1.548	25	46		1.548	25	46		1.548	33.6337	0.688862	34.5378	0.831294
1.5495	0	14		1.5495	25	46		1.5495	25	46		1.5495	33.5869	0.593362	34.5096	0.604809
1.551	0	14		1.551	25	46		1.551	25	46		1.551	33.7432	0.625445	34.4357	0.718877
1.5525	0	14		1.5525	25	46		1.5525	25	46		1.5525	33.4691	0.749687	34.739	0.812682
1.554	0	14		1.554	25	46		1.554	25	46		1.554	33.6626	0.773706	34.5465	0.819264
1.5555	0	14		1.5555	25	46		1.5555	25	46		1.5555	33.6573	0.619626	34.5747	0.734042
1.557	0	14		1.557	25	46		1.557	25	46		1.557	33.6242	0.650045	34.6678	0.780206
1.5585	0	14		1.5585	25	46		1.5585	25	46		1.5585	33.671	0.75977	34.5567	0.789602
1.56	0	14		1.56	25	46		1.56	25	46		1.56	33.7209	0.868802	34.5622	0.914878
1.5615	0	14		1.5615	25	46		1.5615	25	46		1.5615	33.5916	0.993589	34.7005	0.968985
1.563	0	14		1.563	25	46		1.563	25	46		1.563	33.7301	0.917253	34.6047	0.988368
1.5645	0	14		1.5645	25	46		1.5645	25	46		1.5645	33.6386	0.986405	34.6831	1.05445
1.566	0	14		1.566	25	46		1.566	25	46		1.566	33.6781	0.850313	34.7071	0.810181
1.5675	0	14		1.5675	25	46		1.5675	25	46		1.5675	33.7026	0.78264	34.647	0.781162
1.569	0	14		1.569	25	46		1.569	25	46		1.569	33.9007	0.73484	34.5289	0.694285
1.5705	0	14		1.5705	25	46		1.5705	25	46		1.5705	33.8067	0.763916	34.4835	0.805836
1.572	0	14		1.572	25	46		1.572	25	46		1.572	33.7619	0.753183	34.6152	0.856058
1.5735	0	14		1.5735	25	46		1.5735	25	46		1.5735	33.66	0.775649	34.7448	0.864397
1.575	0	14		1.575	25	46		1.575	25	46		1.575	33.7519	0.691418	34.6047	0.784902
1.5765	0	14		1.5765	25	46		1.5765	25	46		1.5765	33.6135	0.737175	34.6625	0.760856
1.578	0	14		1.578	25	46		1.578	25	46		1.578	33.7019	0.821429	34.652	0.910803
1.5795	0	14		1.5795	25	46		1.5795	25	46		1.5795	33.6777	0.719276	34.5738	0.847794
1.581	0	14		1.581	25	46		1.581	25	46		1.581	33.8268	0.751522	34.4315	0.693461
1.5825	0	14		1.5825	25	46		1.5825	25	46		1.5825	33.7848	0.736186	34.4369	0.78923
1.584	0	14		1.584	25	47		1.584	25	47		1.584	33.8141	0.697262	34.4077	0.694744
1.5855	0	14		1.5855	25	47		1.5855	25	47		1.5855	33.8597	0.529202	34.3701	0.572124
1.587	0	14		1.587	25	47		1.587	25	47		1.587	33.7582	0.639961	34.5091	0.625868
1.5885	0	14		1.5885	25	47		1.5885	25	47		1.5885	33.7759	0.590266	34.4537	0.579076
1.59	0	14		1.59	25	47		1.59	25	47		1.59	33.6853	0.547223	34.5643	0.634191
1.5915	0	14		1.5915	25	47		1.5915	25	47		1.5915	33.6375	0.70229	34.5579	0.804662
1.593	0	14		1.593	25	47		1.593	25	47		1.593	33.7238	0.628967	34.4469	0.665673
1.5945	0	14		1.5945	25	47		1.5945	25	47		1.5945	33.6851	0.765708	34.5566	0.790492
1.596	0	14		1.596	25	47		1.596	25	47		1.596	33.6399	0.663038	34.6127	0.81676
1.5975	0	14		1.5975	25	47		1.5975	25	47		1.5975	33.632	0.715532	34.6361	0.781998
1.599	0	14		1.599	26	47		1.599	26	47		1.599	33.719	0.50094	34.5253	0.636294
1.6005	0	14		1.6005	26	47		1.6005	26	47		1.6005	33.515	0.637457	34.582	0.674538
1.602	0	14		1.602	26	47		1.602	26	47		1.602	33.5766	0.609873	34.5809	0.707371
1.6035	0	14		1.6035	26	47		1.6035	26	47		1.6035	33.6856	0.679757	34.5835	0.762215
1.605	0	14		1.605	26	47		1.605	26	47		1.605	33.7388	0.689733	34.5017	0.666524
1.6065	0	14		1.6065	26	47		1.6065	26	47		1.6065	33.6639	0.482436	34.5378	0.583587
1.608	0	14		1.608	26	47		1.608	26	47		1.608	33.6798	0.595435	34.5387	0.689186
1.6095	0	14		1.6095	26	47		1.6095	26	47		1.6095	33.6582	0.549839	34.5632	0.616618
1.611	0	14		1.611	27	47		1.611	27	47		1.611	33.594	0.488482	34.5889	0.55764
1.6125	0	14		1.6125	27	47		1.6125	27	47		1.6125	33.625	0.555254	34.6014	0.690078
1.614	0	14		1.614	27	47		1.614	27	47		1.614	33.553	0.572703	34.6391	0.642694
1.6155	0	14		1.6155	27	47		1.6155	27	47		1.6155	33.4599	0.49899	34.6779	0.615017
1.617	0	14		1.617	27	47		1.617	27	47		1.617	33.6105	0.618096	34.6327	0.687623
1.6185	0	14		1.6185	27	47		1.6185	27	47		1.6185	33.4988	0.606241	34.6867	0.673781
1.62	0	14		1.62	27	47		1.62	27	47		1.62	33.4764	0.647686	34.7609	0.728746
1.6215	0	14		1.6215	27	47		1.6215	27	47		1.6215	33.5525	0.5978	34.7052	0.692649
1.623	0	14		1.623	27	47		1.623	27	47		1.623	33.4399	0.562251	34.7383	0.66056
1.6245	0	14		1.6245	27	48		1.6245	27	48		1.6245	33.4647	0.590068	34.7219	0.712882
1.626	0	14		1.626	27	48		1.626	27	48		1.626	33.5142	0.635185	34.662	0.76245
1.6275	0	14		1.6275	27	48		1.6275	27	48		1.6275	33.4675	0.574972	34.7245	0.699723
1.629	0	14		1.629	27	49		1.629	27	49		1.629	33.4567	0.567794	34.7756	0.678423
1.6305	0	14		1.6305	27	49		1.6305	27	49		1.6305	33.5009	0.664108	34.7108	0.766669
1.632	0	14		1.632	27	49		1.632	27	49		1.632	33.5083	0.701671	34.7312	0.761798
1.6335	0	14		1.6335	27	49		1.6335	27	49		1.6335	33.6184	0.598082	34.6377	0.791457
1.635	0	14		1.635	27	49		1.635	27	49		1.635	33.5516	0.614465	34.5278	0.725796
1.6365	0	14		1.6365	27	49		1.6365	27	49		1.6365	33.6192	0.656967	34.6067	0.788707
1.638	0	14		1.638	27	49		1.638	27	49		1.638	33.5478	0.543308	34.5781	0.749731
1.6395	0	14		1.6395	27	49		1.6395	27	49		1.6395	33.4922	0.638635	34.5866	0.82754
1.641	0	14		1.641	27	49		1.641	27	49		1.641	33.4882	0.545926	34.6047	0.650904
1.6425	0	14		1.6425	27	49		1.6425	27	49		1.6425	33.696	0.663634	34.4685	0.738355
1.644	0	14		1.644	27	49		1.644	27	49		1.644	33.465	0.828856	34.6508	0.886172
1.6455	0	14		1.6455	27	49		1.6455	27	49		1.6455	33.5753	0.645508	34.646	0.758301
1.647	0	14		1.647	27	49		1.647	27	49		1.647	33.7371	0.673485	34.4316	0.770695
1.6485	0	14		1.6485	27	49		1.6485	27	49		1.6485	33.5945	0.752707	34.5728	0.766543
1.65	0	14		1.65	27	49		1.65	27	49		1.65	33.4924	0.762731	34.7513	0.756847
1.6515	0	14		1.6515	27	49		1.6515	27	49		1.6515	33.5307	0.728769	34.6309	0.751637
1.653	0	14		1.653	27	49		1.653	27	49		1.653	33.5943	0.666812	34.6871	0.733443
1.6545	0	14		1.6545	27	49		1.6545	27	49		1.6545	33.4846	0.696138	34.8708	0.75277
1.656	0	14		1.656	27	49		1.656	27	49		1.656	33.4857	0.819931	34.9006	0.841165
1.6575	0	14		1.6575	27	49		1.6575	27	49		1.6575	33.6483	0.808369	34.6165	0.754875
1.659	0	14		1.659	27	49		1.659	27	49		1.659	33.6203	0.747994	34.6845	0.707903
1.6605	0	14		1.6605	27	49		1.6605	27	49		1.6605	33.6777	0.780171	34.6771	0.712675
1.662	0	14		1.662	27	49		1.662	27	49		1.662	33.5418	0.828411	34.6647	0.681499
1.6635	0	14		1.6635	27	49		1.6635	27	49		1.6635	33.7479	0.790191	34.5727	0.734721
1.665	0	14		1.665	27	49		1.665	27	49		1.665	33.6582	0.80241	34.6297	0.824076
1.6665	0	14		1.6665	27	49		1.6665	27	49		1.6665	33.682	0.735694	34.5715	0.787107
1.668	0	14		1.668	27	49		1.668	27	49		1.668	33.7247	0.741213	34.4921	0.832799
1.6695	0	14		1.6695	27	49		1.6695	27	49		1.6695	33.8056	0.827234	34.4995	0.879847
1.671	0	14		1.671	27	49		1.671	27	49		1.671	33.7976	0.80634	34.4783	0.891662
1.6725	0	14		1.6725	27	49		1.6725	27	49		1.6725	33.5336	0.795457	34.6832	0.863246
1.674	0	14		1.674	27	49		1.674	27	49		1.674	33.6345	0.723599	34.5433	0.803926
1.6755	0	14		1.6755	27	49		1.6755	27	49		1.6755	33.5538	0.61897	34.5775	0.674097
1.677	0	14		1.677	27	49		1.677	27	49		1.677	33.5614	0.712709	34.7022	0.821303
1.6785	0	14		1.6785	27	49		1.6785	27	49		1.6785	33.6179	0.678038	34.5486	0.704935
1.68	0	14		1.68	27	49		1.68	27	49		1.68	33.6734	0.679468	34.4911	0.679147
1.6815	0	14		1.6815	27	49		1.6815	27	49		1.6815	33.5897	0.673273	34.571	0.668658
1.683	0	14		1.683	27	49		1.683	27	49		1.683	33.6806	0.800545	34.6356	0.774011
1.6845	0	14		1.6845	27	49		1.6845	27	49		1.6845	33.6654	0.817639	34.5304	0.853571
1.686	0	14		1.686	27	49		1.686	27	49		1.686	33.5472	0.717979	34.6031	0.713467
1.6875	0	14		1.6875	27	49		1.6875	27	49		1.6875	33.4568	0.569717	34.7779	0.566422
1.689	0	14		1.689	27	49		1.689	27	49		1.689	33.5088	0.815513	34.7264	0.875922
1.6905	0	14		1.6905	27	49		1.6905	27	49		1.6905	33.6784	0.8789	34.5301	0.829426
1.692	0	14		1.692	27	49		1.692	27	49		1.692	33.9619	0.886539	34.3236	0.894569
1.6935	0	14		1.6935	27	49		1.6935	27	49		1.6935	33.622	0.728113	34.6361	0.772418
1.695	0	14		1.695	27	49		1.695	27	49		1.695	33.6318	0.799763	34.616	0.800913
1.6965	0	14		1.6965	27	49		1.6965	27	49		1.6965	33.5681	0.815867	34.6907	0.890622
1.698	0	14		1.698	28	49		1.698	28	49		1.698	33.5838	0.809858	34.6279	0.883472
1.6995	0	14		1.6995	28	49		1.6995	28	49		1.6995	33.6743	0.94782	34.4876	0.931318
1.701	0	14		1.701	28	49		1.701	28	49		1.701	33.6549	0.816418	34.5668	0.812448
1.7025	0	14		1.7025	28	49		1.7025	28	49		1.7025	33.6322	0.657295	34.5842	0.714656
1.704	0	14		1.704	28	49		1.704	28	49		1.704	33.6423	0.816469	34.6203	0.746275
1.7055	0	14		1.7055	28	49		1.7055	28	49		1.7055	33.5981	0.576242	34.6054	0.49485
1.707	0	14		1.707	28	49		1.707	28	49		1.707	33.5139	0.657028	34.6907	0.524395
1.7085	0	14		1.7085	28	49		1.7085	28	49		1.7085	33.5149	0.852291	34.6937	0.701276
1.71	0	14		1.71	28	49		1.71	28	49		1.71	33.5209	0.646549	34.734	0.666774
1.7115	0	14		1.7115	28	49		1.7115	28	49		1.7115	33.4826	0.743741	34.7625	0.64965
1.713	0	15		1.713	28	49		1.713	28	49		1.713	33.6522	0.769047	34.5437	0.723357
1.7145	0	15		1.7145	28	49		1.7145	28	49		1.7145	33.591	0.773891	34.5412	0.670856
1.716	0	15		1.716	28	49		1.716	28	49		1.716	33.612	0.578809	34.5479	0.504185
1.7175	0	15		1.7175	28	49		1.7175	28	49		1.7175	33.4633	0.663259	34.6132	0.577118
1.719	0	15		1.719	28	49		1.719	28	49		1.719	33.5317	0.722493	34.6181	0.622128
1.7205	0	15		1.7205	28	49		1.7205	28	49		1.7205	33.5401	0.726405	34.5967	0.763806
1.722	0	15		1.722	28	49		1.722	28	49		1.722	33.676	0.809681	34.4815	0.787156
1.7235	0	15		1.7235	28	49		1.7235	28	49		1.7235	33.4706	0.629093	34.6095	0.599544
1.725	0	15		1.725	28	49		1.725	28	49		1.725	33.5289	0.784852	34.6282	0.717343
1.7265	0	15		1.7265	28	49		1.7265	28	49		1.7265	33.4237	0.844204	34.7809	0.796579
1.728	0	15		1.728	28	49		1.728	28	49		1.728	33.5631	0.662081	34.5057	0.652261
1.7295	0	15		1.7295	28	49		1.7295	28	49		1.7295	33.5885	0.803741	34.4546	0.742869
1.731	0	15		1.731	28	49		1.731	28	49		1.731	33.6027	0.838612	34.5138	0.835576
1.7325	0	15		1.7325	28	49		1.7325	28	49		1.7325	33.5069	0.645166	34.5702	0.679414
1.734	0	15		1.734	28	49		1.734	28	49		1.734	33.4676	0.796362	34.6202	0.748342
1.7355	0	15		1.7355	28	49		1.7355	28	49		1.7355	33.524	0.774083	34.5776	0.789607
1.737	0	15		1.737	28	49		1.737	28	49		1.737	33.4998	0.795223	34.6948	0.903696
1.7385	0	15		1.7385	28	49		1.7385	28	49		1.7385	33.4279	1.00051	34.7258	1.03379
1.74	0	15		1.74	28	49		1.74	28	49		1.74	33.7889	0.970828	34.3597	1.02505
1.7415	0	15		1.7415	28	49		1.7415	28	49		1.7415	33.6586	0.987273	34.5648	1.00499
1.743	0	15		1.743	28	49		1.743	28	49		1.743	33.5363	0.882089	34.6372	0.954899
1.7445	0	15		1.7445	28	50		1.7445	28	50		1.7445	33.6658	0.901984	34.461	0.943525
1.746	0	15		1.746	28	50		1.746	28	50		1.746	33.497	0.837154	34.6941	0.905618
1.7475	0	15		1.7475	28	50		1.7475	28	50		1.7475	33.37	1.03825	34.7762	1.13738
1.749	0	15		1.749	28	50		1.749	28	50		1.749	33.5104	1.02138	34.6243	1.00367
1.7505	0	15		1.7505	28	50		1.7505	28	50		1.7505	33.4639	0.932191	34.6501	1.0153
1.752	0	15		1.752	28	50		1.752	28	50		1.752	33.4198	1.10428	34.6809	1.14002
1.7535	0	15		1.7535	28	50		1.7535	28	50		1.7535	33.2764	0.890383	34.7569	1.0607
1.755	0	15		1.755	28	50		1.755	28	50		1.755	33.374	0.760298	34.6675	0.963649
1.7565	0	15		1.7565	28	50		1.7565	28	50		1.7565	33.568	0.79662	34.4628	0.96629
1.758	0	15		1.758	28	50		1.758	28	50		1.758	33.5306	0.923206	34.3982	0.972837
1.7595	0	15		1.7595	29	50		1.7595	29	50		1.7595	33.4591	0.934507	34.617	0.998245
1.761	0	15		1.761	29	50		1.761	29	50		1.761	33.6594	0.98986	34.4521	1.05726
1.7625	0	15		1.7625	29	50		1.7625	29	50		1.7625	33.6028	1.06982	34.5633	1.13308
1.764	0	15		1.764	29	50		1.764	29	50		1.764	33.5171	1.00645	34.578	1.00769
1.7655	0	15		1.7655	29	50		1.7655	29	50		1.7655	33.6294	1.20074	34.4852	1.19039
1.767	0	15		1.767	29	50		1.767	29	50		1.767	33.6124	1.03241	34.382	1.10768
1.7685	0	15		1.7685	29	50		1.7685	29	50		1.7685	33.6373	0.902679	34.3449	1.04908
1.77	0	15		1.77	29	50		1.77	29	50		1.77	33.6192	0.847939	34.3006	1.13654
1.7715	0	15		1.7715	29	50		1.7715	29	50		1.7715	33.5194	0.847003	34.4746	1.08204
1.773	0	15		1.773	29	50		1.773	29	50		1.773	33.3998	0.725204	34.5788	0.881746
1.7745	0	15		1.7745	29	50		1.7745	29	50		1.7745	33.4993	0.856197	34.5211	0.945215
1.776	0	15		1.776	29	50		1.776	29	50		1.776	33.4441	0.805548	34.5445	1.12548
1.7775	0	15		1.7775	29	50		1.7775	29	50		1.7775	33.5203	0.810724	34.4783	1.03249
1.779	0	15		1.779	29	50		1.779	29	50		1.779	33.4415	0.584966	34.6288	0.790125
1.7805	0	15		1.7805	29	51		1.7805	29	51		1.7805	33.3849	0.655014	34.7407	0.827112
1.782	0	15		1.782	29	51		1.782	29	51		1.782	33.4981	0.742472	34.6186	0.834292
1.7835	0	15		1.7835	29	51		1.7835	29	51		1.7835	33.559	0.742512	34.5729	0.774956
1.785	0	15		1.785	29	51		1.785	29	51		1.785	33.8467	0.622605	34.264	0.760107
1.7865	0	15		1.7865	29	51		1.7865	29	51		1.7865	33.5936	0.813632	34.4023	0.879158
1.788	0	15		1.788	29	51		1.788	29	51		1.788	33.5535	0.95664	34.5713	1.10439
1.7895	0	15		1.7895	29	51		1.7895	29	51		1.7895	33.6109	0.675611	34.4412	0.830073
1.791	0	15		1.791	29	51		1.791	29	51		1.791	33.5387	0.630307	34.5707	0.798717
1.7925	0	15		1.7925	29	51		1.7925	29	51		1.7925	33.4643	0.641382	34.5775	0.877656
1.794	0	15		1.794	29	51		1.794	29	51		1.794	33.7011	0.687538	34.4267	0.866293
1.7955	0	15		1.7955	29	52		1.7955	29	52		1.7955	33.5336	0.64649	34.4613	0.761882
1.797	0	15		1.797	29	52		1.797	29	52		1.797	33.6426	0.581898	34.3486	0.741044
1.7985	0	15		1.7985	29	52		1.7985	29	52		1.7985	33.6567	0.592241	34.3484	0.746885
1.8	0	15		1.8	29	52		1.8	29	52		1.8	33.4881	0.563659	34.5744	0.773664
1.8015	0	15		1.8015	29	52		1.8015	29	52		1.8015	33.51	0.747183	34.5853	0.838316
1.803	0	15		1.803	29	52		1.803	29	52		1.803	33.411	0.71182	34.7198	0.876099
1.8045	0	15		1.8045	29	52		1.8045	29	52		1.8045	33.4574	0.771973	34.6799	0.802128
1.806	0	15		1.806	29	52		1.806	29	52		1.806	33.5456	0.795598	34.5916	0.887285
1.8075	0	15		1.8075	29	52		1.8075	29	52		1.8075	33.58	0.896352	34.5414	0.913926
1.809	0	15		1.809	29	52		1.809	29	52		1.809	33.7085	0.709313	34.437	0.77615
1.8105	0	15		1.8105	29	52		1.8105	29	52		1.8105	33.696	0.788647	34.3565	0.802962
1.812	0	15		1.812	29	52		1.812	29	52		1.812	33.685	0.847206	34.5211	0.97704
1.8135	0	15		1.8135	29	52		1.8135	29	52		1.8135	33.7554	0.865611	34.334	0.925281
1.815	0	15		1.815	29	52		1.815	29	52		1.815	33.7785	0.942471	34.367	0.953985
1.8165	0	15		1.8165	29	52		1.8165	29	52		1.8165	33.6436	0.818572	34.473	0.89921
1.818	0	15		1.818	29	52		1.818	29	52		1.818	33.7384	0.787255	34.3713	0.875719
1.8195	0	15		1.8195	30	52		1.8195	30	52		1.8195	33.7286	0.816382	34.4493	0.880932
1.821	0	15		1.821	30	52		1.821	30	52		1.821	33.5953	0.837962	34.5961	0.838478
1.8225	0	15		1.8225	30	52		1.8225	30	52		1.8225	33.5997	0.716758	34.4116	0.80905
1.824	0	15		1.824	30	52		1.824	30	52		1.824	33.7282	0.756755	34.3822	0.756731
1.8255	0	15		1.8255	30	52		1.8255	30	52		1.8255	33.6017	0.838079	34.4543	0.759932
1.827	0	15		1.827	30	52		1.827	30	52		1.827	33.6537	0.733499	34.3949	0.837093
1.8285	0	15		1.8285	30	52		1.8285	30	52		1.8285	33.6197	0.813329	34.4886	0.811149
1.83	0	15		1.83	30	52		1.83	30	52		1.83	33.5737	0.760828	34.5279	0.623803
1.8315	0	15		1.8315	30	52		1.8315	30	52		1.8315	33.6197	0.746009	34.5346	0.753676
1.833	0	15		1.833	30	52		1.833	30	52		1.833	33.4951	0.608658	34.6355	0.710057
1.8345	0	15		1.8345	30	52		1.8345	30	52		1.8345	33.5292	0.762399	34.5788	0.769295
1.836	0	15		1.836	30	52		1.836	30	52		1.836	33.5777	0.539671	34.5374	0.702219
1.8375	0	15		1.8375	30	53		1.8375	30	53		1.8375	33.5889	0.707304	34.4513	0.791188
1.839	0	15		1.839	30	53		1.839	30	53		1.839	33.7595	0.675625	34.3849	0.850991
1.8405	0	15		1.8405	30	53		1.8405	30	53		1.8405	33.6962	0.835519	34.4417	0.887279
1.842	0	15		1.842	30	53		1.842	30	53		1.842	33.6638	0.812418	34.4518	0.83754
1.8435	0	15		1.8435	30	53		1.8435	30	53		1.8435	33.7224	0.853523	34.3631	0.77113
1.845	0	15		1.845	30	53		1.845	30	53		1.845	33.747	0.673193	34.339	0.643804
1.8465	0	15		1.8465	30	53		1.8465	30	53		1.8465	33.7273	0.523773	34.3908	0.602224
1.848	0	15		1.848	30	53		1.848	30	53		1.848	33.6761	0.582201	34.4179	0.599898
1.8495	0	15		1.8495	30	53		1.8495	30	53		1.8495	33.4986	0.628715	34.4264	0.710307
1.851	0	15		1.851	30	53		1.851	30	53		1.851	33.5513	0.857037	34.4735	0.850415
1.8525	0	16		1.8525	30	53		1.8525	30	53		1.8525	33.891	0.875072	34.1601	0.907713
1.854	0	16		1.854	30	53		1.854	30	53		1.854	33.7292	0.692141	34.3579	0.724433
1.8555	0	16		1.8555	30	53		1.8555	30	53		1.8555	33.9081	0.80093	34.2457	0.84936
1.857	0	16		1.857	30	53		1.857	30	53		1.857	33.8622	0.673094	34.2812	0.794096
1.8585	0	16		1.8585	30	53		1.8585	30	53		1.8585	33.5886	0.766263	34.4423	0.747202
1.86	0	16		1.86	30	53		1.86	30	53		1.86	33.7336	0.743148	34.4166	0.835507
1.8615	0	16		1.8615	30	53		1.8615	30	53		1.8615	33.7125	0.683914	34.3354	0.80929
1.863	0	16		1.863	30	53		1.863	30	53		1.863	33.5258	0.688862	34.5784	0.783716
1.8645	0	16		1.8645	30	53		1.8645	30	53		1.8645	33.625	0.736372	34.4936	0.791723
1.866	0	16		1.866	30	53		1.866	30	53		1.866	33.572	0.807334	34.4667	0.855178
1.8675	0	16		1.8675	30	53		1.8675	30	53		1.8675	33.5513	0.800147	34.4803	0.856111
1.869	0	16		1.869	30	53		1.869	30	53		1.869	33.602	0.882318	34.4793	0.927731
1.8705	0	16		1.8705	30	53		1.8705	30	53		1.8705	33.4733	0.640799	34.4966	0.777296
1.872	0	16		1.872	30	53		1.872	30	53		1.872	33.6936	0.609108	34.3525	0.766789
1.8735	0	16		1.8735	30	53		1.8735	30	53		1.8735	33.6752	0.803794	34.4869	0.862708
1.875	0	16		1.875	30	53		1.875	30	53		1.875	33.5806	0.812778	34.6011	0.814375
1.8765	0	16		1.8765	30	53		1.8765	30	53		1.8765	33.5924	0.993292	34.5331	1.01717
1.878	0	16		1.878	30	53		1.878	30	53		1.878	33.6798	1.08569	34.4307	1.2057
1.8795	0	16		1.8795	30	53		1.8795	30	53		1.8795	33.703	0.787904	34.4517	0.979021
1.881	0	16		1.881	30	53		1.881	30	53		1.881	33.5367	0.934113	34.5393	1.04773
1.8825	0	16		1.8825	30	53		1.8825	30	53		1.8825	33.5412	0.824175	34.5813	0.884161
1.884	0	16		1.884	30	53		1.884	30	53		1.884	33.5953	0.683431	34.5019	0.859561
1.8855	0	16		1.8855	30	53		1.8855	30	53		1.8855	33.5786	0.810604	34.5226	0.977422
1.887	0	16		1.887	30	53		1.887	30	53		1.887	33.6809	0.859568	34.4996	1.01233
1.8885	0	16		1.8885	30	53		1.8885	30	53		1.8885	33.5458	0.759833	34.6128	0.942803
1.89	0	16		1.89	30	53		1.89	30	53		1.89	33.7371	0.704975	34.3201	0.889652
1.8915	0	16		1.8915	30	53		1.8915	30	53		1.8915	33.5759	0.773762	34.5109	0.939772
1.893	0	16		1.893	30	53		1.893	30	53		1.893	33.7946	0.874149	34.331	0.99229
1.8945	0	16		1.8945	30	53		1.8945	30	53		1.8945	33.6891	0.716752	34.4012	0.83885
1.896	0	16		1.896	30	53		1.896	30	53		1.896	33.7273	0.705261	34.3385	0.842264
1.8975	0	16		1.8975	30	53		1.8975	30	53		1.8975	33.6025	0.61623	34.5209	0.73679
1.899	0	16		1.899	30	53		1.899	30	53		1.899	33.7917	0.779313	34.2743	0.997225
1.9005	0	16		1.9005	30	53		1.9005	30	53		1.9005	33.7456	0.781143	34.3287	0.979033
1.902	0	16		1.902	30	53		1.902	30	53		1.902	33.6067	0.633045	34.4654	0.831239
1.9035	0	16		1.9035	30	54		1.9035	30	54		1.9035	33.5117	0.614774	34.5479	0.759742
1.905	0	16		1.905	30	55		1.905	30	55		1.905	33.563	0.666713	34.5617	0.878198
1.9065	0	16		1.9065	30	55		1.9065	30	55		1.9065	33.6695	0.638007	34.4613	0.752224
1.908	0	16		1.908	30	56		1.908	30	56		1.908	33.5665	0.529022	34.5182	0.695808
1.9095	0	16		1.9095	30	56		1.9095	30	56		1.9095	33.5606	0.587488	34.5657	0.689429
1.911	0	16		1.911	30	56		1.911	30	56		1.911	33.6	0.717316	34.6428	0.879679
1.9125	0	16		1.9125	31	56		1.9125	31	56		1.9125	33.5595	0.613953	34.6802	0.780869
1.914	0	16		1.914	32	56		1.914	32	56		1.914	33.6673	0.638491	34.4275	0.816826
1.9155	0	16		1.9155	32	56		1.9155	32	56		1.9155	33.4011	0.696937	34.7894	0.751841
1.917	0	16		1.917	32	56		1.917	32	56		1.917	33.4765	0.689732	34.6446	0.806056
1.9185	0	16		1.9185	32	56		1.9185	32	56		1.9185	33.5564	0.694755	34.6799	0.851098
1.92	0	16		1.92	32	57		1.92	32	57		1.92	33.5505	0.66179	34.6312	0.862871
1.9215	0	16		1.9215	32	57		1.9215	32	57		1.9215	33.4763	0.784615	34.7532	0.999663
1.923	0	16		1.923	32	57		1.923	32	57		1.923	33.5185	0.803348	34.7209	0.932637
1.9245	0	16		1.9245	32	57		1.9245	32	57		1.9245	33.5535	0.716389	34.6824	0.914049
1.926	0	16		1.926	32	57		1.926	32	57		1.926	33.5831	0.745727	34.6155	0.972629
1.9275	0	16		1.9275	32	57		1.9275	32	57		1.9275	33.6615	0.895967	34.5146	1.01816
1.929	0	16		1.929	32	57		1.929	32	57		1.929	33.4384	0.822207	34.692	0.966725
1.9305	0	16		1.9305	32	57		1.9305	32	57		1.9305	33.6743	0.669107	34.4937	0.880177
1.932	0	16		1.932	32	57		1.932	32	57		1.932	33.5467	0.755526	34.5482	0.968789
1.9335	0	16		1.9335	32	57		1.9335	32	57		1.9335	33.5734	0.659082	34.6023	0.899577
1.935	0	16		1.935	32	57		1.935	32	57		1.935	33.4916	0.76697	34.6406	0.893985
1.9365	0	16		1.9365	32	57		1.9365	32	57		1.9365	33.5213	0.64991	34.664	0.880997
1.938	0	16		1.938	32	57		1.938	32	57		1.938	33.5416	0.68202	34.6477	0.906083
1.9395	0	16		1.9395	32	57		1.9395	32	57		1.9395	33.5126	0.670716	34.6603	0.79365
1.941	0	16		1.941	32	57		1.941	32	57		1.941	33.5785	0.639584	34.5527	0.751275
1.9425	0	16		1.9425	32	57		1.9425	32	57		1.9425	33.7546	0.671342	34.4104	0.805903
1.944	0	16		1.944	32	57		1.944	32	57		1.944	33.6503	0.820116	34.364	0.936311
1.9455	0	16		1.9455	32	57		1.9455	32	57		1.9455	33.7652	0.769003	34.3611	0.893407
1.947	0	16		1.947	32	58		1.947	32	58		1.947	33.8373	0.785435	34.1754	0.853943
1.9485	0	16		1.9485	32	59		1.9485	32	59		1.9485	33.8432	0.862791	34.2918	1.00947
1.95	0	16		1.95	32	60		1.95	32	60		1.95	33.6118	0.871199	34.4856	0.961779
1.9515	0	16		1.9515	32	60		1.9515	32	60		1.9515	33.6987	0.864647	34.4081	0.99644
1.953	0	16		1.953	32	60		1.953	32	60		1.953	33.865	0.779222	34.2311	0.796821
1.9545	0	16		1.9545	32	60		1.9545	32	60		1.9545	33.8359	0.912733	34.3294	0.95603
1.956	0	16		1.956	32	60		1.956	32	60		1.956	33.8422	0.975537	34.3319	1.05197
1.9575	0	16		1.9575	32	60		1.9575	32	60		1.9575	33.6223	0.912458	34.5765	1.01386
1.959	0	16		1.959	32	60		1.959	32	60		1.959	33.5447	0.500835	34.532	0.732804
1.9605	0	16		1.9605	32	60		1.9605	32	60		1.9605	33.438	0.664076	34.5813	0.867741
1.962	0	16		1.962	32	60		1.962	32	60		1.962	33.6695	0.629858	34.3629	0.763202
1.9635	0	16		1.9635	32	60		1.9635	32	60		1.9635	33.6142	0.663251	34.4707	0.716516
1.965	0	16		1.965	32	60		1.965	32	60		1.965	33.6705	0.549191	34.3463	0.684848
1.9665	0	16		1.9665	32	60		1.9665	32	60		1.9665	33.7032	0.572434	34.4046	0.634059
1.968	0	16		1.968	32	60		1.968	32	60		1.968	33.6332	0.715734	34.3947	0.874797
1.9695	0	16		1.9695	32	60		1.9695	32	60		1.9695	33.6831	0.667599	34.4026	0.789213
1.971	0	16		1.971	32	60		1.971	32	60		1.971	33.6525	0.737386	34.4161	0.84715
1.9725	0	16		1.9725	32	60		1.9725	32	60		1.9725	33.6499	0.771149	34.4823	0.860189
1.974	0	16		1.974	32	60		1.974	32	60		1.974	33.6093	0.663214	34.4429	0.765447
1.9755	0	16		1.9755	32	61		1.9755	32	61		1.9755	33.4217	0.607131	34.7148	0.844788
1.977	0	16		1.977	32	61		1.977	32	61		1.977	33.4479	0.556624	34.6423	0.639155
1.9785	0	16		1.9785	32	61		1.9785	32	61		1.9785	33.4652	0.724274	34.6429	0.821195
1.98	0	16		1.98	32	61		1.98	32	61		1.98	33.5117	0.849408	34.5366	0.940447
1.9815	0	16		1.9815	32	61		1.9815	32	61		1.9815	33.4291	0.818793	34.6463	0.895529
1.983	0	16		1.983	33	61		1.983	33	61		1.983	33.5378	0.613268	34.5451	0.774875
1.9845	0	16		1.9845	33	61		1.9845	33	61		1.9845	33.515	0.829868	34.652	0.925343
1.986	0	16		1.986	33	61		1.986	33	61		1.986	33.3681	0.620016	34.7876	0.771765
1.9875	0	16		1.9875	33	62		1.9875	33	62		1.9875	33.4133	0.710111	34.7742	0.783162
1.989	0	16		1.989	33	62		1.989	33	62		1.989	33.3556	0.526109	34.8578	0.675099
1.9905	0	16		1.9905	33	62		1.9905	33	62		1.9905	33.4441	0.492967	34.6909	0.580306
1.992	0	16		1.992	33	62		1.992	33	62		1.992	33.4213	0.331903	34.685	0.455263
1.9935	0	16		1.9935	33	62		1.9935	33	62		1.9935	33.395	0.431909	34.7642	0.55829
1.995	0	16		1.995	33	62		1.995	33	62		1.995	33.5252	0.509968	34.6799	0.627791
1.9965	0	16		1.9965	33	62		1.9965	33	62		1.9965	33.4561	0.559282	34.7044	0.64838
1.998	0	16		1.998	33	62		1.998	33	62		1.998	33.4392	0.565254	34.6919	0.617121
1.9995	0	16		1.9995	33	62		1.9995	33	62		1.9995	33.586	0.719309	34.661	0.804806
2.001	0	16		2.001	33	62		2.001	33	62		2.001	33.6617	0.533467	34.5147	0.522758
2.0025	0	16		2.0025	33	62		2.0025	33	62		2.0025	33.5126	0.623947	34.672	0.789716
2.004	0	16		2.004	33	62		2.004	33	62		2.004	33.3629	0.595324	34.8217	0.665494
2.0055	0	16		2.0055	34	62		2.0055	34	62		2.0055	33.379	0.414284	34.6962	0.616742
2.007	0	16		2.007	34	62		2.007	34	62		2.007	33.4356	0.429657	34.5602	0.608627
2.0085	0	16		2.0085	35	62		2.0085	35	62		2.0085	33.2771	0.551586	34.7453	0.673755
2.01	0	16		2.01	35	62		2.01	35	62		2.01	33.4338	0.627982	34.6452	0.797441
2.0115	0	16		2.0115	35	62		2.0115	35	62		2.0115	33.4939	0.565607	34.6177	0.798588
2.013	0	16		2.013	35	62		2.013	35	62		2.013	33.4413	0.495977	34.641	0.73114
2.0145	0	16		2.0145	35	62		2.0145	35	62		2.0145	33.3246	0.438772	34.7041	0.624516
2.016	0	16		2.016	35	62		2.016	35	62		2.016	33.2293	0.595787	34.8598	0.820856
2.0175	0	16		2.0175	35	62		2.0175	35	62		2.0175	33.3347	0.485894	34.8079	0.712959
2.019	0	16		2.019	35	62		2.019	35	62		2.019	33.2994	0.867741	34.7702	0.956097
2.0205	0	16		2.0205	35	62		2.0205	35	62		2.0205	33.1641	0.649131	34.8736	0.832588
2.022	0	16		2.022	35	62		2.022	35	62		2.022	33.2685	0.865772	34.8148	0.921556
2.0235	0	16		2.0235	35	62		2.0235	35	62		2.0235	33.1168	0.800138	34.9668	0.901953
2.025	0	16		2.025	35	62		2.025	35	62		2.025	33.3013	0.825391	34.7944	0.909847
2.0265	0	16		2.0265	35	62		2.0265	35	62		2.0265	33.3753	0.584505	34.6776	0.679364
2.028	0	16		2.028	35	62		2.028	35	62		2.028	33.3061	0.540209	34.6928	0.646021
2.0295	0	16		2.0295	36	62		2.0295	36	62		2.0295	33.2661	0.540379	34.7203	0.641105
2.031	0	16		2.031	36	63		2.031	36	63		2.031	33.2776	0.447082	34.8179	0.5773
2.0325	0	16		2.0325	36	63		2.0325	36	63		2.0325	33.363	0.385872	34.78	0.500154
2.034	0	16		2.034	36	63		2.034	36	63		2.034	33.4968	0.500005	34.6234	0.560196
2.0355	0	16		2.0355	37	63		2.0355	37	63		2.0355	33.4159	0.402642	34.6139	0.548571
2.037	0	16		2.037	37	63		2.037	37	63		2.037	33.4014	0.650576	34.6109	0.782963
2.0385	0	16		2.0385	37	63		2.0385	37	63		2.0385	33.5959	0.565969	34.469	0.75569
2.04	0	16		2.04	37	63		2.04	37	63		2.04	33.5714	0.555752	34.5691	0.59967
2.0415	0	16		2.0415	37	63		2.0415	37	63		2.0415	33.5536	0.580727	34.5219	0.761484
2.043	0	16		2.043	37	63		2.043	37	63		2.043	33.3828	0.519933	34.6966	0.606703
2.0445	0	17		2.0445	37	63		2.0445	37	63		2.0445	33.4674	0.428495	34.5281	0.584057
2.046	0	17		2.046	37	63		2.046	37	63		2.046	33.533	0.270755	34.5358	0.508444
2.0475	0	17		2.0475	37	63		2.0475	37	63		2.0475	33.4159	0.387176	34.6831	0.527615
2.049	0	17		2.049	37	63		2.049	37	63		2.049	33.4121	0.606901	34.6921	0.750533
2.0505	0	17		2.0505	37	63		2.0505	37	63		2.0505	33.3243	0.550046	34.7058	0.700084
2.052	0	17		2.052	37	63		2.052	37	63		2.052	33.405	0.393814	34.6042	0.536717
2.0535	0	17		2.0535	37	63		2.0535	37	63		2.0535	33.4631	0.612107	34.5826	0.699844
2.055	0	17		2.055	37	63		2.055	37	63		2.055	33.3895	0.656442	34.6037	0.827512
2.0565	0	17		2.0565	37	63		2.0565	37	63		2.0565	33.3784	0.295119	34.6438	0.558005
2.058	0	17		2.058	37	63		2.058	37	63		2.058	33.3531	0.452406	34.6553	0.594375
2.0595	0	17		2.0595	37	63		2.0595	37	63		2.0595	33.3784	0.445885	34.659	0.557786
2.061	0	17		2.061	37	63		2.061	37	63		2.061	33.6342	0.342604	34.5272	0.433274
2.0625	0	17		2.0625	37	63		2.0625	37	63		2.0625	33.5265	0.355443	34.4269	0.502637
2.064	0	17		2.064	37	63		2.064	37	63		2.064	33.354	0.342694	34.6938	0.423111
2.0655	0	17		2.0655	37	63		2.0655	37	63		2.0655	33.5334	0.399461	34.53	0.498294
2.067	0	17		2.067	37	63		2.067	37	63		2.067	33.5115	0.503422	34.4656	0.600271
2.0685	0	17		2.0685	37	64		2.0685	37	64		2.0685	33.5312	0.625891	34.5021	0.642247
2.07	0	17		2.07	37	64		2.07	37	64		2.07	33.4498	0.587809	34.5343	0.743601
2.0715	0	17		2.0715	37	64		2.0715	37	64		2.0715	33.378	0.670012	34.4878	0.72691
2.073	0	17		2.073	37	64		2.073	37	64		2.073	33.4148	0.740122	34.5673	0.772949
2.0745	0	17		2.0745	37	64		2.0745	37	64		2.0745	33.3693	0.643195	34.6433	0.74134
2.076	0	17		2.076	37	64		2.076	37	64		2.076	33.4502	0.634883	34.6204	0.713714
2.0775	0	17		2.0775	37	64		2.0775	37	64		2.0775	33.3426	0.612196	34.6615	0.675698
2.079	0	17		2.079	37	64		2.079	37	64		2.079	33.4336	0.591641	34.5417	0.762501
2.0805	0	17		2.0805	37	64		2.0805	37	64		2.0805	33.3125	0.423049	34.6976	0.543446
2.082	0	17		2.082	37	64		2.082	37	64		2.082	33.3543	0.570258	34.6923	0.66932
2.0835	0	17		2.0835	37	64		2.0835	37	64		2.0835	33.6282	0.514212	34.3722	0.681202
2.085	0	17		2.085	37	64		2.085	37	64		2.085	33.4015	0.617992	34.6109	0.679263
2.0865	0	17		2.0865	37	64		2.0865	37	64		2.0865	33.344	0.431344	34.6224	0.536746
2.088	0	17		2.088	37	64		2.088	37	64		2.088	33.3879	0.521187	34.6505	0.601572
2.0895	0	17		2.0895	37	64		2.0895	37	64		2.0895	33.3563	0.574855	34.6018	0.638715
2.091	0	17		2.091	37	64		2.091	37	64		2.091	33.3076	0.492484	34.8135	0.592681
2.0925	0	17		2.0925	37	64		2.0925	37	64		2.0925	33.3603	0.513048	34.5656	0.589202
2.094	0	17		2.094	37	64		2.094	37	64		2.094	33.5001	0.497587	34.4426	0.52262
2.0955	0	17		2.0955	37	64		2.0955	37	64		2.0955	33.4738	0.545712	34.4937	0.625299
2.097	0	17		2.097	37	64		2.097	37	64		2.097	33.3326	0.36891	34.4889	0.418814
2.0985	0	17		2.0985	37	64		2.0985	37	64		2.0985	33.3255	0.378984	34.5542	0.4453
2.1	0	17		2.1	37	64		2.1	37	64		2.1	33.4041	0.672399	34.5336	0.781642
2.1015	0	17		2.1015	37	64		2.1015	37	64		2.1015	33.3822	0.556239	34.482	0.625579
2.103	0	17		2.103	37	65		2.103	37	65		2.103	33.4054	0.490609	34.583	0.618788
2.1045	0	17		2.1045	37	65		2.1045	37	65		2.1045	33.4188	0.444691	34.4893	0.58135
2.106	0	17		2.106	37	65		2.106	37	65		2.106	33.3782	0.468893	34.5911	0.642277
2.1075	0	17		2.1075	37	65		2.1075	37	65		2.1075	33.3262	0.415744	34.6655	0.618896
2.109	0	17		2.109	37	65		2.109	37	65		2.109	33.2784	0.415783	34.7078	0.719015
2.1105	0	17		2.1105	37	65		2.1105	37	65		2.1105	33.3625	0.308306	34.6193	0.388162
2.112	0	17		2.112	37	65		2.112	37	65		2.112	33.2343	0.306053	34.7277	0.44391
2.1135	0	17		2.1135	37	65		2.1135	37	65		2.1135	33.2554	0.185812	34.6215	0.3554
2.115	0	17		2.115	37	65		2.115	37	65		2.115	33.2015	0.217862	34.7221	0.386221
2.1165	0	17		2.1165	37	65		2.1165	37	65		2.1165	33.315	0.455948	34.6001	0.618804
2.118	0	17		2.118	37	65		2.118	37	65		2.118	33.4234	0.499641	34.5803	0.683403
2.1195	0	17		2.1195	37	65		2.1195	37	65		2.1195	33.3224	0.47502	34.6567	0.610519
2.121	0	17		2.121	37	65		2.121	37	65		2.121	33.3865	0.640878	34.6302	0.732088
2.1225	0	17		2.1225	37	65		2.1225	37	65		2.1225	33.2394	0.336037	34.7148	0.508281
2.124	0	17		2.124	37	65		2.124	37	65		2.124	33.1901	0.31662	34.703	0.49899
2.1255	0	17		2.1255	37	65		2.1255	37	65		2.1255	33.2978	0.459084	34.57	0.593732
2.127	0	17		2.127	37	65		2.127	37	65		2.127	33.3684	0.373282	34.5294	0.496595
2.1285	0	17		2.1285	37	65		2.1285	37	65		2.1285	33.3478	0.508689	34.6662	0.623999
2.13	0	17		2.13	37	65		2.13	37	65		2.13	33.3094	0.459907	34.6723	0.560315
2.1315	0	17		2.1315	37	65		2.1315	37	65		2.1315	33.2866	0.531038	34.6665	0.614097
2.133	0	17		2.133	37	65		2.133	37	65		2.133	33.3586	0.715826	34.7071	0.704435
2.1345	0	17		2.1345	37	65		2.1345	37	65		2.1345	33.2399	0.526372	34.7464	0.571753
2.136	0	17		2.136	37	65		2.136	37	65		2.136	33.1957	0.609569	34.7863	0.61512
2.1375	0	17		2.1375	37	65		2.1375	37	65		2.1375	33.4207	0.717175	34.5728	0.720592
2.139	0	17		2.139	37	65		2.139	37	65		2.139	33.4613	0.541542	34.5681	0.585351
2.1405	0	17		2.1405	37	65		2.1405	37	65		2.1405	33.3691	0.677528	34.6198	0.604509
2.142	0	17		2.142	37	65		2.142	37	65		2.142	33.3645	0.661365	34.5863	0.647456
2.1435	0	17		2.1435	37	65		2.1435	37	65		2.1435	33.4782	0.867151	34.4562	0.825568
2.145	0	17		2.145	37	65		2.145	37	65		2.145	33.3619	0.541182	34.5061	0.594021
2.1465	0	17		2.1465	37	65		2.1465	37	65		2.1465	33.5284	0.59836	34.3791	0.64817
2.148	0	17		2.148	37	65		2.148	37	65		2.148	33.3739	0.455862	34.4481	0.505201
2.1495	0	17		2.1495	37	65		2.1495	37	65		2.1495	33.387	0.439753	34.4812	0.497337
2.151	0	17		2.151	37	65		2.151	37	65		2.151	33.1715	0.617185	34.6093	0.580844
2.1525	0	17		2.1525	37	65		2.1525	37	65		2.1525	33.3661	0.47406	34.4537	0.487657
2.154	0	17		2.154	37	65		2.154	37	65		2.154	33.4077	0.662966	34.419	0.684021
2.1555	0	17		2.1555	37	65		2.1555	37	65		2.1555	33.4099	0.413226	34.4413	0.550606
2.157	0	17		2.157	37	65		2.157	37	65		2.157	33.5128	0.645093	34.3846	0.722776
2.1585	0	17		2.1585	37	65		2.1585	37	65		2.1585	33.5942	0.618671	34.3252	0.689389
2.16	0	17		2.16	37	65		2.16	37	65		2.16	33.6044	0.707614	34.2161	0.716391
2.1615	0	17		2.1615	37	65		2.1615	37	65		2.1615	33.5611	0.840449	34.2305	0.876883
2.163	0	17		2.163	37	65		2.163	37	65		2.163	33.5784	0.654908	34.3011	0.705389
2.1645	0	17		2.1645	37	65		2.1645	37	65		2.1645	33.5324	0.660975	34.3049	0.771585
2.166	0	17		2.166	37	65		2.166	37	65		2.166	33.4295	0.536814	34.4467	0.614576
2.1675	0	17		2.1675	37	65		2.1675	37	65		2.1675	33.3653	0.505436	34.5326	0.600853
2.169	0	17		2.169	37	65		2.169	37	65		2.169	33.4109	0.750123	34.4198	0.730837
2.1705	0	17		2.1705	37	65		2.1705	37	65		2.1705	33.5808	0.748386	34.3054	0.765628
2.172	0	17		2.172	37	65		2.172	37	65		2.172	33.5193	0.569567	34.3487	0.64521
2.1735	0	17		2.1735	37	65		2.1735	37	65		2.1735	33.438	0.585523	34.3867	0.541763
2.175	0	17		2.175	38	65		2.175	38	65		2.175	33.4711	0.538938	34.3555	0.55575
2.1765	0	17		2.1765	38	65		2.1765	38	65		2.1765	33.2513	0.609759	34.5762	0.589847
2.178	0	17		2.178	38	65		2.178	38	65		2.178	33.327	0.54603	34.5285	0.617463
2.1795	0	17		2.1795	38	65		2.1795	38	65		2.1795	33.5029	0.508491	34.3457	0.59531
2.181	0	17		2.181	38	65		2.181	38	65		2.181	33.3628	0.467737	34.4376	0.557579
2.1825	0	17		2.1825	38	65		2.1825	38	65		2.1825	33.3915	0.590255	34.4375	0.704291
2.184	0	17		2.184	38	65		2.184	38	65		2.184	33.4097	0.549958	34.4618	0.64295
2.1855	0	17		2.1855	38	65		2.1855	38	65		2.1855	33.4529	0.544869	34.4143	0.663885
2.187	0	17		2.187	38	65		2.187	38	65		2.187	33.4844	0.56395	34.4137	0.737501
2.1885	0	17		2.1885	38	65		2.1885	38	65		2.1885	33.4502	0.647824	34.4377	0.763963
2.19	0	17		2.19	38	65		2.19	38	65		2.19	33.2716	0.607719	34.5155	0.76649
2.1915	0	17		2.1915	38	65		2.1915	38	65		2.1915	33.2137	0.718171	34.5707	0.838405
2.193	0	17		2.193	38	65		2.193	38	65		2.193	33.3399	0.766884	34.5264	0.914491
2.1945	0	17		2.1945	38	65		2.1945	38	65		2.1945	33.3548	0.72545	34.5582	0.986672
2.196	0	17		2.196	38	65		2.196	38	65		2.196	33.4697	0.60538	34.4818	0.795641
2.1975	0	17		2.1975	38	65		2.1975	38	65		2.1975	33.3848	0.690476	34.4799	0.812779
2.199	0	17		2.199	38	65		2.199	38	65		2.199	33.2769	0.655707	34.5175	0.788013
2.2005	0	17		2.2005	38	65		2.2005	38	65		2.2005	33.3155	0.600222	34.479	0.773866
2.202	0	17		2.202	38	65		2.202	38	65		2.202	33.2547	0.42984	34.5082	0.63977
2.2035	0	17		2.2035	38	65		2.2035	38	65		2.2035	33.2737	0.532439	34.5537	0.681412
2.205	0	17		2.205	38	65		2.205	38	65		2.205	33.3037	0.340518	34.5135	0.639608
2.2065	0	17		2.2065	38	65		2.2065	38	65		2.2065	33.2995	0.433864	34.5304	0.692787
2.208	0	17		2.208	38	65		2.208	38	65		2.208	33.1648	0.327144	34.579	0.644934
2.2095	0	17		2.2095	38	65		2.2095	38	65		2.2095	33.118	0.552681	34.6877	0.717523
2.211	0	17		2.211	38	65		2.211	38	65		2.211	33.1894	0.475383	34.6092	0.636987
2.2125	0	17		2.2125	38	65		2.2125	38	65		2.2125	33.0887	0.686644	34.6494	0.796682
2.214	0	17		2.214	38	65		2.214	38	65		2.214	33.0776	0.607759	34.6494	0.740317
2.2155	0	17		2.2155	38	65		2.2155	38	65		2.2155	33.2737	0.651006	34.5606	0.807972
2.217	0	17		2.217	38	65		2.217	38	65		2.217	33.2982	0.818237	34.4789	0.980573
2.2185	0	17		2.2185	38	65		2.2185	38	65		2.2185	33.4477	0.725994	34.4481	0.879309
2.22	0	17		2.22	38	65		2.22	38	65		2.22	33.1126	0.720232	34.622	0.891246
2.2215	0	17		2.2215	38	65		2.2215	38	65		2.2215	33.1812	0.624615	34.6501	0.799738
2.223	0	17		2.223	38	65		2.223	38	65		2.223	33.2209	0.583567	34.5563	0.743079
2.2245	0	17		2.2245	38	65		2.2245	38	65		2.2245	33.4704	0.593942	34.3674	0.746408
2.226	0	17		2.226	38	65		2.226	38	65		2.226	33.5584	0.347805	34.2696	0.494925
2.2275	0	17		2.2275	38	65		2.2275	38	65		2.2275	33.4881	0.346892	34.4359	0.655835
2.229	0	17		2.229	38	65		2.229	38	65		2.229	33.4375	0.467218	34.4101	0.663349
2.2305	0	17		2.2305	38	65		2.2305	38	65		2.2305	33.2327	0.534852	34.6286	0.787823
2.232	0	17		2.232	38	65		2.232	38	65		2.232	33.2375	0.399724	34.5686	0.644107
2.2335	0	17		2.2335	38	65		2.2335	38	65		2.2335	33.449	0.281884	34.3756	0.576394
2.235	0	17		2.235	38	65		2.235	38	65		2.235	33.4365	0.275846	34.4138	0.443936
2.2365	0	17		2.2365	38	65		2.2365	38	65		2.2365	33.4064	0.393552	34.4154	0.557255
2.238	0	17		2.238	39	65		2.238	39	65		2.238	33.3688	0.256155	34.5136	0.500701
2.2395	0	17		2.2395	39	65		2.2395	39	65		2.2395	33.2692	0.386544	34.5864	0.592157
2.241	0	17		2.241	39	65		2.241	39	65		2.241	33.4224	0.399975	34.477	0.516338
2.2425	0	17		2.2425	39	65		2.2425	39	65		2.2425	33.361	0.319941	34.464	0.513422
2.244	0	17		2.244	39	65		2.244	39	65		2.244	33.189	0.496521	34.7296	0.688569
2.2455	0	17		2.2455	39	65		2.2455	39	65		2.2455	33.3169	0.324399	34.4864	0.571185
2.247	0	17		2.247	39	65		2.247	39	65		2.247	33.6889	0.411107	34.3114	0.517654
2.2485	0	17		2.2485	39	65		2.2485	39	65		2.2485	33.635	0.250323	34.2943	0.425157
2.25	0	17		2.25	39	65		2.25	39	65		2.25	33.5224	0.175816	34.2742	0.439802
2.2515	0	17		2.2515	39	65		2.2515	39	65		2.2515	33.5354	0.531593	34.2808	0.710782
2.253	0	17		2.253	39	65		2.253	39	65		2.253	33.5472	0.478264	34.3699	0.622448
2.2545	0	17		2.2545	39	65		2.2545	39	65		2.2545	33.6401	0.262238	34.3035	0.53459
2.256	0	17		2.256	39	65		2.256	39	65		2.256	33.5222	0.424569	34.2763	0.702672
2.2575	0	17		2.2575	39	65		2.2575	39	65		2.2575	33.4442	0.401643	34.4281	0.691694
2.259	0	17		2.259	39	65		2.259	39	65		2.259	33.2425	0.622272	34.4842	0.719747
2.2605	0	17		2.2605	39	65		2.2605	39	65		2.2605	33.36	0.673108	34.4263	0.774904
2.262	0	17		2.262	39	65		2.262	39	65		2.262	33.3103	0.547664	34.4721	0.682847
2.2635	0	17		2.2635	39	65		2.2635	39	65		2.2635	33.3363	0.360708	34.4827	0.5365
2.265	0	17		2.265	39	65		2.265	39	65		2.265	33.291	0.570356	34.5371	0.704226
2.2665	0	17		2.2665	39	65		2.2665	39	65		2.2665	33.2802	0.591545	34.5691	0.70625
2.268	0	17		2.268	39	65		2.268	39	65		2.268	33.2486	0.567252	34.6114	0.706751
2.2695	0	18		2.2695	39	65		2.2695	39	65		2.2695	33.1338	0.775676	34.716	0.828167
2.271	0	18		2.271	39	65		2.271	39	65		2.271	33.2627	0.74151	34.5728	0.84383
2.2725	0	18		2.2725	39	65		2.2725	39	65		2.2725	33.2493	0.530556	34.7353	0.772836
2.274	0	18		2.274	39	65		2.274	39	65		2.274	33.2479	0.550338	34.7989	0.803793
2.2755	0	18		2.2755	39	65		2.2755	39	65		2.2755	33.1255	0.580416	34.7461	0.762175
2.277	0	18		2.277	39	65		2.277	39	65		2.277	33.1785	0.565875	34.6979	0.661797
2.2785	0	18		2.2785	39	65		2.2785	39	65		2.2785	33.2802	0.569042	34.6348	0.7444
2.28	0	18		2.28	39	65		2.28	39	65		2.28	33.1882	0.558681	34.6726	0.797309
2.2815	0	18		2.2815	39	65		2.2815	39	65		2.2815	33.2134	0.678739	34.7559	0.812107
2.283	0	18		2.283	39	65		2.283	39	65		2.283	33.2681	0.599097	34.6308	0.816912
2.2845	0	18		2.2845	39	65		2.2845	39	65		2.2845	33.1543	0.480192	34.6344	0.706968
2.286	0	18		2.286	39	65		2.286	39	65		2.286	32.9587	0.501948	34.8922	0.75489
2.2875	0	18		2.2875	39	65		2.2875	39	65		2.2875	33.0947	0.338726	34.8061	0.581759
2.289	0	18		2.289	39	65		2.289	39	65		2.289	32.982	0.413118	34.8866	0.653602
2.2905	0	18		2.2905	39	65		2.2905	39	65		2.2905	33.2482	0.552399	34.6304	0.733558
2.292	0	18		2.292	39	65		2.292	39	65		2.292	33.2009	0.465933	34.6133	0.640897
2.2935	0	18		2.2935	39	65		2.2935	39	65		2.2935	33.1895	0.360851	34.6095	0.599956
2.295	0	18		2.295	39	65		2.295	39	65		2.295	33.1163	0.404212	34.7683	0.577381
2.2965	0	18		2.2965	39	65		2.2965	39	65		2.2965	33.0079	0.611206	34.8573	0.76714
2.298	0	18		2.298	39	65		2.298	39	65		2.298	32.9196	0.509457	34.9293	0.642462
2.2995	0	18		2.2995	39	65		2.2995	39	65		2.2995	32.9967	0.399133	34.9835	0.534334
2.301	0	18		2.301	39	65		2.301	39	65		2.301	33.0299	0.428997	34.8025	0.580515
2.3025	0	18		2.3025	39	65		2.3025	39	65		2.3025	33.0529	0.40221	34.8368	0.587872
2.304	0	18		2.304	39	65		2.304	39	65		2.304	33.0362	0.384447	34.8324	0.579135
2.3055	0	18		2.3055	39	65		2.3055	39	65		2.3055	32.8594	0.343677	34.9248	0.489822
2.307	0	18		2.307	39	65		2.307	39	65		2.307	32.8244	0.575822	34.9725	0.722413
2.3085	0	18		2.3085	39	65		2.3085	39	65		2.3085	32.8331	0.522313	35.0288	0.757285
2.31	0	18		2.31	39	65		2.31	39	65		2.31	32.8897	0.385003	35.0612	0.510727
2.3115	0	18		2.3115	39	66		2.3115	39	66		2.3115	32.8329	0.46544	35.022	0.585433
2.313	0	18		2.313	39	66		2.313	39	66		2.313	32.9586	0.152825	34.808	0.43192
2.3145	0	18		2.3145	39	66		2.3145	39	66		2.3145	32.9337	0.266952	34.9415	0.484411
2.316	0	18		2.316	39	66		2.316	39	66		2.316	32.8829	0.292727	34.9987	0.538406
2.3175	0	18		2.3175	39	66		2.3175	39	66		2.3175	33.0071	0.437994	34.8752	0.677945
2.319	0	18		2.319	39	66		2.319	39	66		2.319	33.067	0.213382	34.757	0.477493
2.3205	0	18		2.3205	39	66		2.3205	39	66		2.3205	33.0415	0.33902	34.7393	0.626705
2.322	0	18		2.322	39	66		2.322	39	66		2.322	32.9908	0.481189	34.9935	0.599571
2.3235	0	18		2.3235	39	66		2.3235	39	66		2.3235	33.238	0.432105	34.7399	0.613346
2.325	0	18		2.325	39	66		2.325	39	66		2.325	33.1476	0.48668	34.772	0.614749
2.3265	0	18		2.3265	39	66		2.3265	39	66		2.3265	33.0577	0.466738	34.8303	0.687419
2.328	0	18		2.328	39	66		2.328	39	66		2.328	33.0039	0.465835	34.922	0.653617
2.3295	0	18		2.3295	39	66		2.3295	39	66		2.3295	33.0421	0.524479	34.9077	0.755175
2.331	0	18		2.331	39	66		2.331	39	66		2.331	33.0255	0.611792	34.851	0.698339
2.3325	0	18		2.3325	39	66		2.3325	39	66		2.3325	33.0108	0.419891	34.8729	0.620332
2.334	0	18		2.334	39	66		2.334	39	66		2.334	33.0895	0.400648	34.9154	0.633636
2.3355	0	18		2.3355	39	66		2.3355	39	66		2.3355	32.9844	0.584746	34.9478	0.795018
2.337	0	18		2.337	39	67		2.337	39	67		2.337	33.1089	0.4799	34.8542	0.556666
2.3385	0	18		2.3385	39	67		2.3385	39	67		2.3385	33.2138	0.467139	34.716	0.528174
2.34	0	18		2.34	39	67		2.34	39	67		2.34	33.1291	0.496038	34.8555	0.636373
2.3415	0	18		2.3415	39	67		2.3415	39	67		2.3415	33.1675	0.363042	34.8688	0.482653
2.343	0	18		2.343	39	67		2.343	39	67		2.343	33.2478	0.575366	34.6762	0.623827
2.3445	0	18		2.3445	39	67		2.3445	39	67		2.3445	33.0877	0.560076	34.9595	0.662154
2.346	0	18		2.346	39	67		2.346	39	67		2.346	33.1093	0.553288	34.8899	0.635262
2.3475	0	18		2.3475	39	67		2.3475	39	67		2.3475	33.1357	0.449606	34.8247	0.711897
2.349	0	18		2.349	39	67		2.349	39	67		2.349	33.0681	0.479799	34.8552	0.724317
2.3505	0	18		2.3505	39	67		2.3505	39	67		2.3505	33.0692	0.630938	34.9497	0.89029
2.352	0	18		2.352	39	68		2.352	39	68		2.352	33.302	0.670458	34.7138	0.762718
2.3535	0	18		2.3535	39	69		2.3535	39	69		2.3535	33.2031	0.534958	34.8515	0.660611
2.355	0	18		2.355	39	69		2.355	39	69		2.355	33.2623	0.646216	34.7447	0.761189
2.3565	0	18		2.3565	39	69		2.3565	39	69		2.3565	33.2414	0.742697	34.7833	0.936351
2.358	0	18		2.358	39	69		2.358	39	69		2.358	33.0781	0.615975	34.8762	0.890665
2.3595	0	18		2.3595	39	69		2.3595	39	69		2.3595	33.0123	0.613899	34.9258	0.917742
2.361	0	18		2.361	39	69		2.361	39	69		2.361	33.1887	0.607175	34.7378	0.879492
2.3625	0	18		2.3625	39	69		2.3625	39	69		2.3625	33.1961	0.617016	34.6765	0.910139
2.364	0	18		2.364	39	69		2.364	39	69		2.364	33.0602	0.900688	34.9265	1.12237
2.3655	0	18		2.3655	39	69		2.3655	39	69		2.3655	33.3503	0.764935	34.6694	0.925916
2.367	0	18		2.367	39	69		2.367	39	69		2.367	33.1	0.696019	34.919	0.847126
2.3685	0	18		2.3685	39	69		2.3685	39	69		2.3685	33.1727	0.643331	34.826	0.835681
2.37	0	18		2.37	39	69		2.37	39	69		2.37	33.1924	0.533786	34.8468	0.797509
2.3715	0	18		2.3715	39	69		2.3715	39	69		2.3715	33.2118	0.425494	34.783	0.568586
2.373	0	18		2.373	39	69		2.373	39	69		2.373	33.1974	0.418474	34.745	0.680251
2.3745	0	18		2.3745	39	69		2.3745	39	69		2.3745	33.1619	0.308228	34.7414	0.539157
2.376	0	18		2.376	39	70		2.376	39	70		2.376	33.3125	0.530673	34.7262	0.708233
2.3775	0	18		2.3775	39	70		2.3775	39	70		2.3775	33.1923	0.41914	34.825	0.599064
2.379	0	18		2.379	39	70		2.379	39	70		2.379	33.2317	0.55036	34.7602	0.706189
2.3805	0	18		2.3805	39	70		2.3805	39	70		2.3805	33.2664	0.584178	34.7156	0.703761
2.382	0	18		2.382	39	70		2.382	39	70		2.382	33.2553	0.585681	34.641	0.766193
2.3835	0	18		2.3835	39	70		2.3835	39	70		2.3835	33.2126	0.467819	34.678	0.700134
2.385	0	18		2.385	39	70		2.385	39	70		2.385	33.1416	0.49306	34.7479	0.644948
2.3865	0	18		2.3865	39	70		2.3865	39	70		2.3865	33.2313	0.276019	34.6962	0.533681
2.388	0	18		2.388	39	70		2.388	39	70		2.388	33.3532	0.437819	34.5563	0.688121
2.3895	0	18		2.3895	39	70		2.3895	39	70		2.3895	33.3839	0.431458	34.561	0.535993
2.391	0	18		2.391	39	70		2.391	39	70		2.391	33.2054	0.495796	34.6978	0.681745
2.3925	0	18		2.3925	39	70		2.3925	39	70		2.3925	33.056	0.420583	34.9136	0.620732
2.394	0	18		2.394	39	70		2.394	39	70		2.394	33.1539	0.37105	34.8188	0.745219
2.3955	0	18		2.3955	39	70		2.3955	39	70		2.3955	33.1068	0.327408	34.8452	0.686989
2.397	0	18		2.397	39	70		2.397	39	70		2.397	33.1002	0.378097	34.8866	0.790397
2.3985	0	18		2.3985	39	70		2.3985	39	70		2.3985	33.1829	0.529139	34.8349	0.72413
2.4	0	18		2.4	39	71		2.4	39	71		2.4	33.2324	0.599343	34.6898	0.863836
2.4015	0	18		2.4015	39	71		2.4015	39	71		2.4015	33.1416	0.643342	34.7614	0.864245
2.403	0	18		2.403	39	71		2.403	39	71		2.403	33.2329	0.711418	34.7783	0.971708
2.4045	0	18		2.4045	39	71		2.4045	39	71		2.4045	33.3003	0.582009	34.7127	0.777342
2.406	0	18		2.406	39	71		2.406	39	71		2.406	33.2848	0.413674	34.7747	0.587629
2.4075	0	18		2.4075	39	71		2.4075	39	71		2.4075	33.2559	0.420871	34.7508	0.532013
2.409	0	18		2.409	40	71		2.409	40	71		2.409	33.1297	0.435684	34.7473	0.531947
2.4105	0	18		2.4105	40	71		2.4105	40	71		2.4105	33.3036	0.462204	34.6368	0.495154
2.412	0	18		2.412	40	71		2.412	40	71		2.412	33.2007	0.43268	34.8084	0.457404
2.4135	0	18		2.4135	40	71		2.4135	40	71		2.4135	33.2408	0.340458	34.7805	0.417806
2.415	0	18		2.415	40	71		2.415	40	71		2.415	33.2438	0.270065	34.6843	0.463285
2.4165	0	18		2.4165	40	71		2.4165	40	71		2.4165	33.5242	0.40201	34.4632	0.513165
2.418	0	18		2.418	40	71		2.418	40	71		2.418	33.336	0.197915	34.6349	0.367241
2.4195	0	18		2.4195	40	71		2.4195	40	71		2.4195	33.2266	0.497869	34.7583	0.713214
2.421	0	18		2.421	40	71		2.421	40	71		2.421	33.4281	0.417119	34.5659	0.712518
2.4225	0	18		2.4225	40	71		2.4225	40	71		2.4225	33.2473	0.468994	34.6518	0.70645
2.424	0	18		2.424	40	71		2.424	40	71		2.424	33.4654	0.376996	34.5196	0.658677
2.4255	0	18		2.4255	40	71		2.4255	40	71		2.4255	33.2515	0.438488	34.6731	0.64271
2.427	0	18		2.427	40	71		2.427	40	71		2.427	33.3758	0.471853	34.6429	0.720246
2.4285	0	18		2.4285	40	71		2.4285	40	71		2.4285	33.3582	0.276247	34.6986	0.503433
2.43	0	18		2.43	40	71		2.43	40	71		2.43	33.4268	0.305651	34.6113	0.539466
2.4315	0	18		2.4315	40	71		2.4315	40	71		2.4315	33.4854	0.452167	34.5311	0.591364
2.433	0	18		2.433	40	71		2.433	40	71		2.433	33.1296	0.347	34.7238	0.530056
2.4345	0	18		2.4345	40	71		2.4345	40	71		2.4345	33.2062	0.409474	34.7143	0.441703
2.436	0	18		2.436	40	71		2.436	40	71		2.436	33.3571	0.293199	34.5697	0.568943
2.4375	0	18		2.4375	40	71		2.4375	40	71		2.4375	33.5978	0.357381	34.344	0.579383
2.439	0	18		2.439	40	71		2.439	40	71		2.439	33.1506	0.520942	34.7266	0.696256
2.4405	0	18		2.4405	40	71		2.4405	40	71		2.4405	33.1978	0.53134	34.7416	0.664503
2.442	0	18		2.442	40	71		2.442	40	71		2.442	33.262	0.438502	34.533	0.553046
2.4435	0	18		2.4435	40	71		2.4435	40	71		2.4435	33.1511	0.462409	34.717	0.637068
2.445	0	18		2.445	40	71		2.445	40	71		2.445	33.0355	0.243476	34.8023	0.357241
2.4465	0	18		2.4465	40	71		2.4465	40	71		2.4465	32.9711	0.290043	34.8177	0.447371
2.448	0	18		2.448	40	71		2.448	40	71		2.448	32.9392	0.475307	34.8534	0.565762
2.4495	0	18		2.4495	40	71		2.4495	40	71		2.4495	33.0839	0.443472	34.728	0.605022
2.451	0	18		2.451	40	71		2.451	40	71		2.451	33.0565	0.549734	34.7972	0.683934
2.4525	0	18		2.4525	40	72		2.4525	40	72		2.4525	33.2489	0.507303	34.6094	0.719449
2.454	0	18		2.454	40	72		2.454	40	72		2.454	33.258	0.545421	34.6469	0.692422
2.4555	0	18		2.4555	40	72		2.4555	40	72		2.4555	33.1718	0.621504	34.7862	0.75749
2.457	0	18		2.457	40	72		2.457	40	72		2.457	33.2294	0.563806	34.6978	0.77528
2.4585	0	18		2.4585	40	72		2.4585	40	72		2.4585	33.2193	0.415745	34.7666	0.615164
2.46	0	18		2.46	40	72		2.46	40	72		2.46	33.2755	0.429822	34.6746	0.576652
2.4615	1	18		2.4615	40	72		2.4615	40	72		2.4615	33.2013	0.264868	34.6488	0.565967
2.463	1	18		2.463	40	72		2.463	40	72		2.463	33.2333	0.536332	34.8039	0.715352
2.4645	1	18		2.4645	40	72		2.4645	40	72		2.4645	33.3092	0.773075	34.6081	0.946839
2.466	1	18		2.466	40	72		2.466	40	72		2.466	33.2717	0.435893	34.7103	0.759109
2.4675	1	18		2.4675	40	72		2.4675	40	72		2.4675	33.5553	0.419524	34.4498	0.763587
2.469	1	18		2.469	40	72		2.469	40	72		2.469	33.4092	0.381787	34.5615	0.566983
2.4705	1	18		2.4705	40	72		2.4705	40	72		2.4705	33.2017	0.172963	34.743	0.503494
2.472	1	18		2.472	40	72		2.472	40	72		2.472	33.3338	0.137872	34.5951	0.385497
2.4735	1	18		2.4735	40	72		2.4735	40	72		2.4735	33.4533	0.184001	34.4414	0.605041
2.475	1	18		2.475	40	73		2.475	40	73		2.475	33.4488	0.433471	34.4151	0.698108
2.4765	1	18		2.4765	40	73		2.4765	40	73		2.4765	33.3112	0.275959	34.5542	0.557448
2.478	1	18		2.478	40	73		2.478	40	73		2.478	33.3187	0.23463	34.6318	0.462189
2.4795	1	18		2.4795	40	73		2.4795	40	73		2.4795	33.2989	0.358613	34.6973	0.613113
2.481	1	18		2.481	40	73		2.481	40	73		2.481	33.1848	0.488178	34.7849	0.705478
2.4825	1	18		2.4825	40	73		2.4825	40	73		2.4825	33.1863	0.228552	34.7676	0.459188
2.484	1	18		2.484	40	73		2.484	40	73		2.484	33.2994	0.346194	34.678	0.532139
2.4855	1	18		2.4855	40	73		2.4855	40	73		2.4855	33.1784	0.480979	34.7143	0.731402
2.487	1	18		2.487	40	73		2.487	40	73		2.487	33.3637	0.569741	34.6768	0.798184
2.4885	1	18		2.4885	40	73		2.4885	40	73		2.4885	33.1225	0.31126	34.8634	0.650032
2.49	1	18		2.49	40	73		2.49	40	73		2.49	33.1832	0.305092	34.738	0.652765
2.4915	1	18		2.4915	40	73		2.4915	40	73		2.4915	33.2739	0.37525	34.789	0.642166
2.493	1	18		2.493	40	73		2.493	40	73		2.493	33.2813	0.21676	34.6793	0.440694
2.4945	1	18		2.4945	40	73		2.4945	40	73		2.4945	33.2126	0.231784	34.7452	0.477089
2.496	1	18		2.496	40	73		2.496	40	73		2.496	32.9783	0.125212	35.0576	0.334335
2.4975	1	18		2.4975	40	73		2.4975	40	73		2.4975	32.9122	0.289372	35.0966	0.5661
2.499	1	18		2.499	40	73		2.499	40	73		2.499	32.9058	0.296385	35.0852	0.578657
2.5005	1	18		2.5005	40	73		2.5005	40	73		2.5005	33.0775	0.295451	34.8986	0.606595
2.502	1	18		2.502	40	73		2.502	40	73		2.502	33.2603	0.218367	34.7387	0.515193
2.5035	1	18		2.5035	40	73		2.5035	40	73		2.5035	33.36	0.318326	34.6133	0.589217
2.505	1	18		2.505	40	73		2.505	40	73		2.505	33.3601	0.390742	34.6458	0.689498
2.5065	1	18		2.5065	40	73		2.5065	40	73		2.5065	33.3627	0.276407	34.5762	0.618766
2.508	1	18		2.508	40	73		2.508	40	73		2.508	33.1456	0.297442	34.7867	0.543787
2.5095	1	18		2.5095	40	73		2.5095	40	73		2.5095	33.3051	0.410703	34.6983	0.654103
2.511	1	18		2.511	40	73		2.511	40	73		2.511	33.2258	0.34115	34.6065	0.651888
2.5125	1	18		2.5125	40	73		2.5125	40	73		2.5125	33.3685	0.42864	34.5121	0.637899
2.514	1	18		2.514	40	74		2.514	40	74		2.514	33.3083	0.50765	34.5772	0.593085
2.5155	1	18		2.5155	40	74		2.5155	40	74		2.5155	33.4138	0.667103	34.516	0.822184
2.517	1	18		2.517	40	75		2.517	40	75		2.517	33.2542	0.409869	34.7164	0.593675
2.5185	1	18		2.5185	40	75		2.5185	40	75		2.5185	33.2315	0.506641	34.7129	0.730919
2.52	1	18		2.52	40	75		2.52	40	75		2.52	33.1368	0.423156	34.8398	0.670169
2.5215	1	18		2.5215	40	75		2.5215	40	75		2.5215	33.3855	0.424783	34.6584	0.631388
2.523	1	18		2.523	40	76		2.523	40	76		2.523	33.3527	0.600889	34.5395	0.747756
2.5245	1	18		2.5245	40	76		2.5245	40	76		2.5245	33.2517	0.472631	34.6934	0.620723
2.526	1	18		2.526	40	76		2.526	40	76		2.526	33.3182	0.498082	34.57	0.659924
2.5275	1	18		2.5275	40	76		2.5275	40	76		2.5275	33.433	0.607698	34.5657	0.757433
2.529	1	18		2.529	40	76		2.529	40	76		2.529	33.1612	0.540659	34.9236	0.677015
2.5305	1	18		2.5305	40	76		2.5305	40	76		2.5305	33.1659	0.564329	34.8454	0.785046
2.532	1	18		2.532	40	76		2.532	40	76		2.532	33.1608	0.556296	34.8688	0.76008
2.5335	1	18		2.5335	40	76		2.5335	40	76		2.5335	33.2964	0.501014	34.7664	0.664146
2.535	1	18		2.535	40	76		2.535	40	76		2.535	33.2948	0.392217	34.7505	0.650307
2.5365	1	18		2.5365	40	76		2.5365	40	76		2.5365	33.171	0.465241	34.8228	0.697584
2.538	1	18		2.538	40	76		2.538	40	76		2.538	33.1916	0.573977	34.7809	0.768421
2.5395	1	18		2.5395	40	76		2.5395	40	76		2.5395	33.1403	0.511597	34.7737	0.708616
2.541	1	18		2.541	40	76		2.541	40	76		2.541	32.9736	0.507387	35.0299	0.768729
2.5425	1	18		2.5425	40	76		2.5425	40	76		2.5425	32.8427	0.510984	34.9795	0.654299
2.544	1	18		2.544	40	76		2.544	40	76		2.544	32.9095	0.438619	35.0558	0.744941
2.5455	1	18		2.5455	40	76		2.5455	40	76		2.5455	33.086	0.6525	34.8072	0.782775
2.547	1	18		2.547	40	76		2.547	40	76		2.547	33.0585	0.561349	34.898	0.772097
2.5485	1	18		2.5485	40	76		2.5485	40	76		2.5485	33.0317	0.641147	34.9256	0.888605
2.55	1	18		2.55	40	76		2.55	40	76		2.55	33.1513	0.683831	34.8047	0.951568
2.5515	1	18		2.5515	40	76		2.5515	40	76		2.5515	33.1845	0.609748	34.7459	0.833843
2.553	1	18		2.553	40	76		2.553	40	76		2.553	33.2027	0.662671	34.694	0.785823
2.5545	1	18		2.5545	40	76		2.5545	40	76		2.5545	33.3004	0.621706	34.6653	0.752991
2.556	1	18		2.556	40	76		2.556	40	76		2.556	33.3628	0.760425	34.5461	0.93215
2.5575	1	18		2.5575	41	76		2.5575	41	76		2.5575	33.4057	0.688391	34.62	0.835232
2.559	1	18		2.559	41	76		2.559	41	76		2.559	33.3302	0.673287	34.5715	0.880274
2.5605	1	18		2.5605	41	76		2.5605	41	76		2.5605	33.4638	0.561915	34.4618	0.671212
2.562	1	18		2.562	41	76		2.562	41	76		2.562	33.3569	0.536944	34.4279	0.675122
2.5635	1	18		2.5635	41	76		2.5635	41	76		2.5635	33.2579	0.681638	34.743	0.739883
2.565	1	18		2.565	41	76		2.565	41	76		2.565	33.2979	0.81026	34.6585	0.958398
2.5665	1	18		2.5665	41	76		2.5665	41	76		2.5665	33.1555	0.685245	34.7451	0.811408
2.568	1	18		2.568	41	76		2.568	41	76		2.568	33.1782	0.709249	34.7931	0.844366
2.5695	1	18		2.5695	41	76		2.5695	41	76		2.5695	33.2445	0.481068	34.7189	0.601736
2.571	1	18		2.571	41	76		2.571	41	76		2.571	33.0356	0.636402	34.8954	0.753338
2.5725	1	18		2.5725	41	76		2.5725	41	76		2.5725	33.1236	0.509168	34.9238	0.636912
2.574	1	18		2.574	41	76		2.574	41	76		2.574	33.2722	0.349383	34.7904	0.47761
2.5755	1	18		2.5755	41	76		2.5755	41	76		2.5755	33.0527	0.550549	34.923	0.641642
2.577	1	18		2.577	41	76		2.577	41	76		2.577	33.1183	0.444472	34.939	0.666904
2.5785	1	18		2.5785	41	77		2.5785	41	77		2.5785	33.0688	0.483818	34.9939	0.627398
2.58	1	18		2.58	42	78		2.58	42	78		2.58	32.9498	0.50003	35.0673	0.624335
2.5815	1	18		2.5815	42	78		2.5815	42	78		2.5815	33.1053	0.737507	35.0009	0.721345
2.583	1	18		2.583	42	78		2.583	42	78		2.583	33.0332	0.494182	34.9955	0.650909
2.5845	1	18		2.5845	42	78		2.5845	42	78		2.5845	33.0931	0.427035	34.9387	0.629181
2.586	1	18		2.586	42	78		2.586	42	78		2.586	33.0244	0.490049	34.9748	0.661486
2.5875	1	18		2.5875	42	78		2.5875	42	78		2.5875	32.8997	0.655662	35.0999	0.773
2.589	1	18		2.589	42	78		2.589	42	78		2.589	33.1159	0.451766	34.9012	0.665504
2.5905	1	18		2.5905	42	78		2.5905	42	78		2.5905	33.0979	0.527606	34.8357	0.671825
2.592	1	18		2.592	42	78		2.592	42	78		2.592	33.2205	0.630149	34.7568	0.681882
2.5935	1	18		2.5935	42	78		2.5935	42	78		2.5935	33.2082	0.764466	34.6436	0.775054
2.595	1	18		2.595	42	78		2.595	42	78		2.595	33.0967	0.850356	34.7732	0.934421
2.5965	1	18		2.5965	42	78		2.5965	42	78		2.5965	33.154	0.636543	34.7877	0.807004
2.598	1	18		2.598	42	78		2.598	42	78		2.598	32.9532	0.638609	34.9009	0.853636
2.5995	1	18		2.5995	42	78		2.5995	42	78		2.5995	33.1057	0.574531	34.6973	0.643197
2.601	1	18		2.601	42	78		2.601	42	78		2.601	33.1238	0.484757	34.7128	0.62334
2.6025	1	18		2.6025	42	78		2.6025	42	78		2.6025	33.0661	0.53677	34.765	0.672768
2.604	1	18		2.604	42	78		2.604	42	78		2.604	33.1911	0.578197	34.7194	0.705486
2.6055	1	18		2.6055	42	78		2.6055	42	78		2.6055	33.058	0.631684	34.8465	0.713985
2.607	1	18		2.607	43	78		2.607	43	78		2.607	33.0447	0.670526	34.8639	0.809775
2.6085	1	18		2.6085	43	78		2.6085	43	78		2.6085	32.862	0.607903	34.9289	0.798668
2.61	1	18		2.61	43	78		2.61	43	78		2.61	32.9603	0.472503	34.8823	0.55439
2.6115	1	18		2.6115	43	78		2.6115	43	78		2.6115	32.8558	0.445037	34.9432	0.668202
2.613	1	18		2.613	43	78		2.613	43	78		2.613	32.7923	0.545403	35.0524	0.758098
2.6145	1	18		2.6145	43	78		2.6145	43	78		2.6145	33.0985	0.7187	34.7909	0.826625
2.616	1	18		2.616	43	78		2.616	43	78		2.616	33.232	0.811573	34.6226	0.825035
2.6175	1	18		2.6175	43	78		2.6175	43	78		2.6175	32.9893	0.535082	34.9081	0.633766
2.619	1	18		2.619	43	78		2.619	43	78		2.619	33.2966	0.527821	34.5672	0.68486
2.6205	1	18		2.6205	44	78		2.6205	44	78		2.6205	33.316	0.422103	34.7016	0.557891
2.622	1	18		2.622	44	78		2.622	44	78		2.622	33.0195	0.437805	34.8233	0.500838
2.6235	1	18		2.6235	44	78		2.6235	44	78		2.6235	33.0786	0.519809	34.6945	0.574931
2.625	1	18		2.625	44	78		2.625	44	78		2.625	33.2023	0.648095	34.6066	0.68689
2.6265	1	18		2.6265	44	78		2.6265	44	78		2.6265	33.0988	0.452213	34.9192	0.545231
2.628	1	18		2.628	44	78		2.628	44	78		2.628	33.0949	0.51679	34.7608	0.637884
2.6295	1	18		2.6295	44	78		2.6295	44	78		2.6295	33.0301	0.562826	34.7868	0.637763
2.631	1	18		2.631	44	78		2.631	44	78		2.631	33.0799	0.726322	34.8417	0.797681
2.6325	1	18		2.6325	44	78		2.6325	44	78		2.6325	33.0978	0.606962	34.7859	0.697579
2.634	1	18		2.634	44	78		2.634	44	78		2.634	33.0982	0.657811	34.8492	0.737175
2.6355	1	18		2.6355	44	78		2.6355	44	78		2.6355	33.0902	0.628686	34.7537	0.750065
2.637	1	18		2.637	44	78		2.637	44	78		2.637	33.3023	0.509502	34.5879	0.62951
2.6385	1	18		2.6385	44	78		2.6385	44	78		2.6385	33.1454	0.627369	34.6597	0.755505
2.64	1	18		2.64	44	78		2.64	44	78		2.64	33.2755	0.739907	34.5663	0.814867
2.6415	1	18		2.6415	44	78		2.6415	44	78		2.6415	33.0563	0.670053	34.6795	0.720286
2.643	1	18		2.643	44	78		2.643	44	78		2.643	33.2596	0.659235	34.5815	0.695608
2.6445	1	18		2.6445	44	78		2.6445	44	78		2.6445	33.3275	0.667313	34.5239	0.749958
2.646	1	18		2.646	44	78		2.646	44	78		2.646	33.2552	0.741762	34.5915	0.658449
2.6475	1	18		2.6475	44	78		2.6475	44	78		2.6475	33.3505	0.591172	34.4673	0.648965
2.649	1	18		2.649	44	78		2.649	44	78		2.649	33.0794	0.67356	34.6772	0.712381
2.6505	1	18		2.6505	44	78		2.6505	44	78		2.6505	33.0262	0.472808	34.7534	0.553008
2.652	1	18		2.652	44	78		2.652	44	78		2.652	32.9966	0.6036	34.7346	0.745988
2.6535	1	18		2.6535	44	78		2.6535	44	78		2.6535	33.2298	0.646471	34.6452	0.728002
2.655	1	18		2.655	44	78		2.655	44	78		2.655	33.222	0.741971	34.6945	0.7834
2.6565	1	18		2.6565	44	78		2.6565	44	78		2.6565	33.1017	0.825679	34.67	0.867577
2.658	1	18		2.658	44	78		2.658	44	78		2.658	33.0387	0.65011	34.6628	0.686755
2.6595	1	18		2.6595	44	78		2.6595	44	78		2.6595	33.0674	0.651748	34.6613	0.757486
2.661	1	18		2.661	44	78		2.661	44	78		2.661	33.1302	0.640109	34.718	0.698391
2.6625	1	18		2.6625	44	78		2.6625	44	78		2.6625	32.9959	0.657557	34.6872	0.654424
2.664	1	18		2.664	44	78		2.664	44	78		2.664	33.1796	0.74693	34.5772	0.798172
2.6655	1	18		2.6655	45	78		2.6655	45	78		2.6655	33.2643	0.756121	34.5993	0.754655
2.667	1	18		2.667	45	78		2.667	45	78		2.667	33.0569	0.636716	34.6363	0.729868
2.6685	1	18		2.6685	45	78		2.6685	45	78		2.6685	33.084	0.883041	34.6546	0.829752
2.67	1	18		2.67	45	78		2.67	45	78		2.67	33.0751	0.737994	34.6773	0.785908
2.6715	1	18		2.6715	45	78		2.6715	45	78		2.6715	33.1771	0.759972	34.5534	0.876957
2.673	1	18		2.673	45	78		2.673	45	78		2.673	33.0851	0.854352	34.6493	0.920789
2.6745	1	18		2.6745	45	78		2.6745	45	78		2.6745	33.1686	0.75978	34.5493	0.96422
2.676	1	18		2.676	45	78		2.676	45	78		2.676	33.0836	0.601772	34.69	0.657342
2.6775	1	18		2.6775	45	78		2.6775	45	78		2.6775	33.1527	0.802282	34.5947	0.759015
2.679	1	18		2.679	45	78		2.679	45	78		2.679	33.2551	0.657992	34.5957	0.782953
2.6805	1	18		2.6805	45	78		2.6805	45	78		2.6805	33.1428	0.687536	34.5984	0.79646
2.682	1	18		2.682	45	78		2.682	45	78		2.682	33.2489	0.568465	34.5135	0.683944
2.6835	1	18		2.6835	45	78		2.6835	45	78		2.6835	33.1466	0.543198	34.6373	0.620169
2.685	1	18		2.685	45	78		2.685	45	78		2.685	32.9798	0.468259	34.7637	0.572037
2.6865	1	18		2.6865	45	78		2.6865	45	78		2.6865	33.1187	0.477311	34.6689	0.560217
2.688	1	18		2.688	45	78		2.688	45	78		2.688	32.9931	0.55552	34.7953	0.652563
2.6895	1	18		2.6895	45	78		2.6895	45	78		2.6895	33.0255	0.603614	34.6986	0.770638
2.691	1	18		2.691	45	78		2.691	45	78		2.691	33.1482	0.639435	34.5457	0.778967
2.6925	1	18		2.6925	45	78		2.6925	45	78		2.6925	33.1832	0.61728	34.5736	0.840961
2.694	1	18		2.694	45	78		2.694	45	78		2.694	33.0016	0.794606	34.784	0.947144
2.6955	1	18		2.6955	45	78		2.6955	45	78		2.6955	33.186	0.762992	34.6346	0.925338
2.697	1	18		2.697	45	78		2.697	45	78		2.697	32.9562	0.881648	34.8691	1.08137
2.6985	1	18		2.6985	45	78		2.6985	45	78		2.6985	32.9593	0.851015	34.8968	1.03243
2.7	1	18		2.7	45	78		2.7	45	78		2.7	32.9654	0.79959	34.9391	1.02008
2.7015	1	18		2.7015	45	78		2.7015	45	78		2.7015	32.7799	0.794299	35.0836	0.909267
2.703	1	18		2.703	45	78		2.703	45	78		2.703	32.8853	0.709132	34.914	0.808826
2.7045	1	18		2.7045	45	78		2.7045	45	78		2.7045	32.8428	0.885233	34.9872	0.956508
2.706	1	18		2.706	45	78		2.706	45	78		2.706	32.9152	1.08372	34.8303	1.0969
2.7075	1	18		2.7075	45	78		2.7075	45	78		2.7075	32.641	0.930522	35.1679	0.991719
2.709	1	18		2.709	45	78		2.709	45	78		2.709	32.9009	0.878426	34.8446	0.981984
2.7105	1	18		2.7105	45	78		2.7105	45	78		2.7105	32.8822	0.919451	34.7558	1.00026
2.712	1	18		2.712	45	78		2.712	45	78		2.712	33.041	0.851702	34.696	0.94557
2.7135	1	18		2.7135	45	78		2.7135	45	78		2.7135	33.1791	0.886103	34.6397	1.02368
2.715	1	18		2.715	45	78		2.715	45	78		2.715	33.0926	0.903574	34.7619	1.03183
2.7165	1	18		2.7165	45	79		2.7165	45	79		2.7165	32.9216	0.782089	34.8804	1.03551
2.718	1	18		2.718	45	79		2.718	45	79		2.718	33.1304	0.88949	34.7264	0.91677
2.7195	1	18		2.7195	45	79		2.7195	45	79		2.7195	32.8893	0.879535	34.8615	0.910712
2.721	1	18		2.721	45	79		2.721	45	79		2.721	32.9463	0.858008	34.7087	0.964881
2.7225	1	18		2.7225	45	79		2.7225	45	79		2.7225	32.9917	0.87603	34.8164	0.927674
2.724	1	18		2.724	45	79		2.724	45	79		2.724	32.9772	1.09847	34.6707	1.19989
2.7255	1	18		2.7255	45	79		2.7255	45	79		2.7255	32.8482	0.935474	34.8482	1.0577
2.727	1	18		2.727	45	79		2.727	45	79		2.727	32.9869	0.987862	34.8049	1.11105
2.7285	1	18		2.7285	45	79		2.7285	45	79		2.7285	32.9743	0.869838	34.7469	0.984008
2.73	1	18		2.73	45	79		2.73	45	79		2.73	32.7565	1.01075	34.9189	1.03498
2.7315	1	18		2.7315	45	80		2.7315	45	80		2.7315	32.7632	0.974788	34.9457	1.11729
2.733	1	18		2.733	45	80		2.733	45	80		2.733	32.7342	0.832088	34.9592	1.02001
2.7345	1	18		2.7345	45	80		2.7345	45	80		2.7345	32.8742	0.900433	34.9567	1.06701
2.736	1	18		2.736	46	80		2.736	46	80		2.736	32.9146	0.96185	34.9137	1.03422
2.7375	1	18		2.7375	46	80		2.7375	46	80		2.7375	32.9583	1.12748	34.9354	1.14118
2.739	1	18		2.739	46	80		2.739	46	80		2.739	32.7904	1.00162	35.051	1.07142
2.7405	1	18		2.7405	46	80		2.7405	46	80		2.7405	32.8038	0.967991	35.0461	1.07851
2.742	1	18		2.742	46	80		2.742	46	80		2.742	32.8316	1.03275	34.9627	1.0694
2.7435	1	18		2.7435	46	80		2.7435	46	80		2.7435	32.8306	1.08831	35.0716	1.13485
2.745	1	18		2.745	46	80		2.745	46	80		2.745	32.9422	0.864667	34.9323	0.978769
2.7465	1	18		2.7465	46	80		2.7465	46	80		2.7465	32.9719	0.772779	34.9043	0.816017
2.748	1	18		2.748	46	80		2.748	46	80		2.748	33.0032	0.81534	34.8126	0.859359
2.7495	1	18		2.7495	46	80		2.7495	46	80		2.7495	32.9355	0.869323	34.7669	0.903782
2.751	1	18		2.751	46	80		2.751	46	80		2.751	32.8883	0.801689	34.9264	0.837459
2.7525	1	18		2.7525	46	80		2.7525	46	80		2.7525	32.8895	0.926021	34.9302	0.985975
2.754	1	18		2.754	46	80		2.754	46	80		2.754	33.0474	0.925425	34.8025	0.965315
2.7555	1	18		2.7555	46	80		2.7555	46	80		2.7555	32.9712	0.907631	34.7901	0.96735
2.757	1	18		2.757	46	80		2.757	46	80		2.757	32.8577	1.05428	34.9225	1.05333
2.7585	1	18		2.7585	46	80		2.7585	46	80		2.7585	32.86	1.03227	34.93	1.08531
2.76	1	18		2.76	46	80		2.76	46	80		2.76	32.7928	0.976173	34.9426	1.03462
2.7615	1	18		2.7615	46	80		2.7615	46	80		2.7615	32.8627	0.92437	34.9029	0.935705
2.763	1	18		2.763	46	80		2.763	46	80		2.763	33.0362	0.849985	34.7767	0.958119
2.7645	1	18		2.7645	46	80		2.7645	46	80		2.7645	33.1311	0.823342	34.6837	0.953094
2.766	1	18		2.766	46	80		2.766	46	80		2.766	32.9977	0.800392	34.7698	0.961868
2.7675	1	18		2.7675	46	80		2.7675	46	80		2.7675	33.0761	0.852324	34.7501	1.02096
2.769	1	18		2.769	46	80		2.769	46	80		2.769	32.9048	0.818568	34.8227	0.905123
2.7705	1	18		2.7705	46	80		2.7705	46	80		2.7705	33.0044	0.917247	34.754	0.980447
2.772	1	18		2.772	46	80		2.772	46	80		2.772	32.9563	0.771241	34.8183	1.02467
2.7735	1	18		2.7735	46	80		2.7735	46	80		2.7735	33.1715	1.01779	34.691	1.16515
2.775	1	18		2.775	46	81		2.775	46	81		2.775	33.0572	1.08207	34.7095	1.09166
2.7765	1	18		2.7765	46	81		2.7765	46	81		2.7765	32.9279	1.03653	34.8526	1.09216
2.778	1	18		2.778	46	81		2.778	46	81		2.778	32.9411	1.01849	34.9337	1.1241
2.7795	1	18		2.7795	46	81		2.7795	46	81		2.7795	33.0485	0.966578	34.7668	1.02079
2.781	1	18		2.781	46	81		2.781	46	81		2.781	33.1453	0.95729	34.6619	1.11454
2.7825	1	18		2.7825	46	81		2.7825	46	81		2.7825	33.115	0.895901	34.845	1.03738
2.784	1	18		2.784	46	81		2.784	46	81		2.784	33.2927	0.848696	34.6249	0.980139
2.7855	1	18		2.7855	46	81		2.7855	46	81		2.7855	33.0424	0.881849	34.8049	1.0107
2.787	1	18		2.787	46	82		2.787	46	82		2.787	32.9969	1.04373	34.8443	1.14098
2.7885	1	18		2.7885	46	82		2.7885	46	82		2.7885	33.1673	0.954874	34.7971	1.06043
2.79	1	18		2.79	46	82		2.79	46	82		2.79	33.1076	0.8231	34.6794	1.0348
2.7915	1	18		2.7915	46	82		2.7915	46	82		2.7915	32.906	0.83515	34.9896	1.03868
2.793	1	18		2.793	46	82		2.793	46	82		2.793	32.8987	0.837116	34.912	1.06808
2.7945	1	18		2.7945	46	82		2.7945	46	82		2.7945	32.9617	0.805347	34.8414	0.989091
2.796	1	18		2.796	46	82		2.796	46	82		2.796	32.9696	0.924698	34.874	0.98645
2.7975	1	18		2.7975	46	82		2.7975	46	82		2.7975	33.0534	0.761642	34.9033	0.847516
2.799	1	18		2.799	46	82		2.799	46	82		2.799	32.7277	0.795555	35.111	0.869578
2.8005	1	18		2.8005	46	82		2.8005	46	82		2.8005	32.7695	0.736635	35.1634	0.798717
2.802	1	18		2.802	46	82		2.802	46	82		2.802	32.7122	0.792336	35.0381	0.942797
2.8035	1	18		2.8035	46	82		2.8035	46	82		2.8035	32.8859	0.856578	34.8546	0.909751
2.805	1	18		2.805	46	82		2.805	46	82		2.805	32.8625	0.810663	34.8508	0.821181
2.8065	1	18		2.8065	46	83		2.8065	46	83		2.8065	32.7902	0.997552	34.9648	0.952043
2.808	1	18		2.808	47	83		2.808	47	83		2.808	32.7861	0.982095	34.9362	0.923325
2.8095	1	18		2.8095	47	83		2.8095	47	83		2.8095	32.6823	1.0679	35.0795	0.994906
2.811	1	18		2.811	48	83		2.811	48	83		2.811	32.8942	1.16419	34.9139	1.19503
2.8125	1	18		2.8125	48	83		2.8125	48	83		2.8125	32.8919	1.02692	34.8509	0.988424
2.814	1	18		2.814	48	83		2.814	48	83		2.814	33.0705	0.950195	34.755	0.88531
2.8155	1	18		2.8155	48	83		2.8155	48	83		2.8155	32.9936	0.920996	34.8991	0.924212
2.817	1	18		2.817	48	84		2.817	48	84		2.817	32.908	0.974646	34.9293	0.936983
2.8185	1	18		2.8185	48	84		2.8185	48	84		2.8185	32.9323	1.0053	34.926	0.976712
2.82	1	18		2.82	48	84		2.82	48	84		2.82	32.8207	1.05165	35.0168	0.975801
2.8215	1	18		2.8215	48	84		2.8215	48	84		2.8215	32.9243	1.03167	35.0009	1.09285
2.823	1	18		2.823	48	84		2.823	48	84		2.823	32.8685	0.930463	34.9906	1.04815
2.8245	1	18		2.8245	48	84		2.8245	48	84		2.8245	32.9481	0.833179	34.8817	0.92156
2.826	1	18		2.826	48	84		2.826	48	84		2.826	33.0455	0.968164	34.7787	1.00256
2.8275	1	18		2.8275	49	84		2.8275	49	84		2.8275	33.0682	1.08831	34.7081	1.04078
2.829	1	18		2.829	49	84		2.829	49	84		2.829	33.0095	0.930032	34.8121	1.02169
2.8305	1	18		2.8305	49	84		2.8305	49	84		2.8305	32.8859	0.999429	34.9114	1.08767
2.832	1	18		2.832	49	84		2.832	49	84		2.832	32.8874	0.932142	34.9559	1.02617
2.8335	1	18		2.8335	49	84		2.8335	49	84		2.8335	32.897	1.01625	34.8793	1.10182
2.835	1	18		2.835	49	84		2.835	49	84		2.835	32.9747	0.979137	34.9439	1.04655
2.8365	1	18		2.8365	49	84		2.8365	49	84		2.8365	32.9741	0.911287	34.8452	1.1115
2.838	1	18		2.838	49	84		2.838	49	84		2.838	33.0004	0.976618	34.7937	1.01025
2.8395	1	18		2.8395	49	84		2.8395	49	84		2.8395	33.0917	1.0166	34.6612	1.07553
2.841	1	18		2.841	49	84		2.841	49	84		2.841	33.264	1.00668	34.4403	1.13123
2.8425	1	18		2.8425	49	84		2.8425	49	84		2.8425	33.1144	1.09801	34.699	1.12994
2.844	1	18		2.844	49	84		2.844	49	84		2.844	33.2006	1.01909	34.6419	1.10297
2.8455	1	18		2.8455	49	84		2.8455	49	84		2.8455	32.9749	1.10584	34.8821	1.20167
2.847	1	18		2.847	49	85		2.847	49	85		2.847	33.0986	1.11087	34.7232	1.17207
2.8485	1	18		2.8485	49	86		2.8485	49	86		2.8485	32.8973	1.12752	34.931	1.31897
2.85	1	18		2.85	49	86		2.85	49	86		2.85	32.9441	1.0611	34.8371	1.21159
2.8515	1	18		2.8515	49	86		2.8515	49	86		2.8515	33.1335	1.11364	34.6187	1.23229
2.853	1	18		2.853	49	86		2.853	49	86		2.853	33.0442	1.16406	34.7746	1.15014
2.8545	1	18		2.8545	49	86		2.8545	49	86		2.8545	32.9389	1.26758	34.8339	1.29341
2.856	1	18		2.856	49	86		2.856	49	86		2.856	33.1056	1.35864	34.7134	1.3718
2.8575	1	18		2.8575	49	86		2.8575	49	86		2.8575	33.2065	1.14244	34.6907	1.10047
2.859	1	18		2.859	49	86		2.859	49	86		2.859	33.0086	1.21324	34.7206	1.24877
2.8605	1	18		2.8605	49	86		2.8605	49	86		2.8605	32.9572	1.06108	34.8599	1.10569
2.862	1	18		2.862	49	86		2.862	49	86		2.862	32.9315	0.954623	34.8319	1.08577
2.8635	1	18		2.8635	49	86		2.8635	49	86		2.8635	33.0179	1.03578	34.706	1.12011
2.865	1	18		2.865	49	86		2.865	49	86		2.865	33.1139	0.958197	34.6347	1.05995
2.8665	1	18		2.8665	49	86		2.8665	49	86		2.8665	32.9673	0.864558	34.8155	0.970449
2.868	1	18		2.868	49	86		2.868	49	86		2.868	33.0806	0.863393	34.6907	0.99587
2.8695	1	18		2.8695	49	86		2.8695	49	86		2.8695	33.1637	0.959457	34.6449	1.08307
2.871	1	18		2.871	49	86		2.871	49	86		2.871	32.8565	0.876926	34.9612	0.925529
2.8725	1	18		2.8725	49	86		2.8725	49	86		2.8725	32.9861	0.997635	34.8515	1.04205
2.874	1	18		2.874	49	86		2.874	49	86		2.874	32.9709	1.09613	34.8718	1.21927
2.8755	1	18		2.8755	49	86		2.8755	49	86		2.8755	32.9775	1.08379	34.878	1.11038
2.877	1	18		2.877	49	87		2.877	49	87		2.877	32.8462	1.04119	34.9828	1.07904
2.8785	1	18		2.8785	49	87		2.8785	49	87		2.8785	32.9062	1.07746	34.8497	1.09264
2.88	1	18		2.88	49	87		2.88	49	87		2.88	32.7777	1.07253	34.9759	1.10863
2.8815	1	18		2.8815	49	87		2.8815	49	87		2.8815	32.8634	1.10515	34.9955	1.11067
2.883	1	18		2.883	49	87		2.883	49	87		2.883	32.8823	0.969602	35.027	1.03341
2.8845	1	18		2.8845	49	87		2.8845	49	87		2.8845	32.8394	0.901945	34.9448	0.96988
2.886	1	18		2.886	49	87		2.886	49	87		2.886	32.8188	1.06004	34.9733	1.09248
2.8875	1	18		2.8875	49	87		2.8875	49	87		2.8875	32.8972	0.973653	34.9009	1.09724
2.889	1	18		2.889	49	87		2.889	49	87		2.889	32.9054	0.982732	34.8291	1.03607
2.8905	1	18		2.8905	49	87		2.8905	49	87		2.8905	32.9361	1.03003	34.8104	1.21082
2.892	1	18		2.892	49	87		2.892	49	87		2.892	33.1466	1.11543	34.7179	1.18746
2.8935	1	18		2.8935	49	87		2.8935	49	87		2.8935	33.1498	0.990669	34.7523	1.03047
2.895	1	18		2.895	49	87		2.895	49	87		2.895	33.0923	0.970783	34.7499	1.01321
2.8965	1	18		2.8965	49	87		2.8965	49	87		2.8965	33.1544	1.14109	34.8179	1.17548
2.898	1	18		2.898	49	87		2.898	49	87		2.898	33.1204	1.02477	34.7489	1.00209
2.8995	1	18		2.8995	49	87		2.8995	49	87		2.8995	33.0242	1.06289	34.7224	1.0068
2.901	1	18		2.901	49	87		2.901	49	87		2.901	33.0872	1.0681	34.6858	1.08016
2.9025	1	18		2.9025	49	87		2.9025	49	87		2.9025	33.1237	1.21413	34.7022	1.18474
2.904	1	18		2.904	49	87		2.904	49	87		2.904	33.2216	1.21582	34.4957	1.23737
2.9055	1	18		2.9055	49	87		2.9055	49	87		2.9055	33.208	1.35223	34.5779	1.41514
2.907	1	18		2.907	49	87		2.907	49	87		2.907	33.2504	1.25873	34.5749	1.2921
2.9085	1	18		2.9085	49	87		2.9085	49	87		2.9085	33.2082	1.12074	34.6195	1.21532
2.91	1	18		2.91	49	87		2.91	49	87		2.91	33.1929	1.12096	34.5846	1.29721
2.9115	1	18		2.9115	49	87		2.9115	49	87		2.9115	33.2808	1.10772	34.5322	1.24526
2.913	1	18		2.913	49	87		2.913	49	87		2.913	33.223	1.2945	34.6114	1.3654
2.9145	1	18		2.9145	49	87		2.9145	49	87		2.9145	32.9779	1.19518	34.8746	1.28754
2.916	1	18		2.916	49	87		2.916	49	87		2.916	33.0207	1.22438	34.794	1.23183
2.9175	1	18		2.9175	49	87		2.9175	49	87		2.9175	32.9174	1.16689	34.9026	1.1699
2.919	1	18		2.919	49	87		2.919	49	87		2.919	32.9949	1.30983	34.8381	1.21458
2.9205	1	18		2.9205	49	87		2.9205	49	87		2.9205	32.8033	1.20721	35.0174	1.26047
2.922	1	18		2.922	49	87		2.922	49	87		2.922	32.7815	1.14475	34.9472	1.1196
2.9235	1	18		2.9235	49	87		2.9235	49	87		2.9235	32.8915	1.11668	34.8183	1.13532
2.925	1	18		2.925	49	87		2.925	49	87		2.925	32.9011	1.27168	34.8482	1.20882
2.9265	1	18		2.9265	49	87		2.9265	49	87		2.9265	32.9504	1.16905	34.7829	1.14182
2.928	1	18		2.928	49	87		2.928	49	87		2.928	32.8702	1.28363	34.9095	1.22197
2.9295	1	18		2.9295	50	87		2.9295	50	87		2.9295	32.7194	1.26471	35.0179	1.25365
2.931	1	18		2.931	50	87		2.931	50	87		2.931	32.6655	1.01519	35.1005	1.11992
2.9325	1	18		2.9325	50	87		2.9325	50	87		2.9325	32.7784	1.29601	35.0271	1.3298
2.934	1	18		2.934	50	87		2.934	50	87		2.934	32.7491	1.34711	34.9503	1.4052
2.9355	1	18		2.9355	50	87		2.9355	50	87		2.9355	32.817	1.04232	34.8729	1.16206
2.937	1	18		2.937	50	87		2.937	50	87		2.937	32.9027	1.24372	34.8428	1.20078
2.9385	1	18		2.9385	50	87		2.9385	50	87		2.9385	32.9929	1.24352	34.783	1.23845
2.94	1	18		2.94	50	87		2.94	50	87		2.94	32.7187	1.02168	35.0203	1.07104
2.9415	1	18		2.9415	50	87		2.9415	50	87		2.9415	32.7758	1.30155	35.1118	1.28872
2.943	1	18		2.943	50	87		2.943	50	87		2.943	32.7473	1.15681	34.9768	1.1602
2.9445	1	18		2.9445	50	87		2.9445	50	87		2.9445	32.781	1.24115	35.0986	1.18428
2.946	1	18		2.946	50	87		2.946	50	87		2.946	32.6811	0.991087	35.0932	1.01568
2.9475	1	18		2.9475	50	87		2.9475	50	87		2.9475	32.7547	1.09856	35.0366	1.06898
2.949	1	18		2.949	50	87		2.949	50	87		2.949	32.7137	1.40758	35.0725	1.32501
2.9505	1	18		2.9505	50	87		2.9505	50	87		2.9505	32.6585	1.37026	35.065	1.37707
2.952	1	18		2.952	50	87		2.952	50	87		2.952	32.596	1.29341	35.1374	1.25706
2.9535	1	18		2.9535	50	87		2.9535	50	87		2.9535	32.6653	1.12893	35.1759	1.16405
2.955	1	18		2.955	50	88		2.955	50	88		2.955	32.7108	1.04435	35.1307	1.08473
2.9565	1	18		2.9565	50	89		2.9565	50	89		2.9565	32.5152	1.05716	35.2962	1.00978
2.958	1	18		2.958	50	89		2.958	50	89		2.958	32.7215	1.16779	35.0904	1.24226
2.9595	1	18		2.9595	50	89		2.9595	50	89		2.9595	33.0003	1.20222	34.8433	1.28642
2.961	1	18		2.961	50	89		2.961	50	89		2.961	32.9417	1.19468	34.9393	1.29444
2.9625	1	18		2.9625	50	89		2.9625	50	89		2.9625	32.7612	1.10842	35.0884	1.07957
2.964	1	18		2.964	50	89		2.964	50	89		2.964	32.7885	1.38965	35.0212	1.33012
2.9655	1	18		2.9655	50	89		2.9655	50	89		2.9655	32.9748	1.27287	34.9314	1.35169
2.967	1	18		2.967	50	89		2.967	50	89		2.967	32.9032	1.40872	35.0419	1.35979
2.9685	1	18		2.9685	50	89		2.9685	50	89		2.9685	33.0646	1.26951	34.8505	1.39698
2.97	1	18		2.97	50	89		2.97	50	89		2.97	32.9048	1.30261	34.8393	1.35226
2.9715	1	18		2.9715	50	89		2.9715	50	89		2.9715	33.177	1.37986	34.6981	1.29549
2.973	1	18		2.973	50	89		2.973	50	89		2.973	32.8683	1.30309	34.9114	1.25707
2.9745	1	18		2.9745	50	89		2.9745	50	89		2.9745	32.9472	1.07811	34.8902	1.04802
2.976	1	18		2.976	50	89		2.976	50	89		2.976	33.115	1.31418	34.7577	1.27294
2.9775	1	18		2.9775	50	89		2.9775	50	89		2.9775	33.0812	1.10099	34.7386	1.00699
2.979	1	18		2.979	50	89		2.979	50	89		2.979	32.9361	1.38147	34.9269	1.30791
2.9805	1	18		2.9805	50	89		2.9805	50	89		2.9805	33.0597	1.14608	34.8994	1.10613
2.982	1	18		2.982	50	89		2.982	50	89		2.982	32.8798	1.23975	34.9951	1.25002
2.9835	1	18		2.9835	50	89		2.9835	50	89		2.9835	32.9115	1.40685	34.9405	1.33638
2.985	1	18		2.985	50	89		2.985	50	89		2.985	32.9165	1.15045	34.9125	1.12163
2.9865	1	18		2.9865	50	89		2.9865	50	89		2.9865	33.0226	1.14908	34.8542	1.16375
2.988	1	18		2.988	50	89		2.988	50	89		2.988	32.9916	1.15872	34.8366	1.15422
2.9895	1	18		2.9895	50	89		2.9895	50	89		2.9895	32.9273	1.19484	34.9232	1.18967
2.991	1	18		2.991	50	89		2.991	50	89		2.991	32.8371	1.20021	34.9766	1.23852
2.9925	1	18		2.9925	50	89		2.9925	50	89		2.9925	32.8667	1.18245	35.0569	1.2463
2.994	1	18		2.994	50	89		2.994	50	89		2.994	32.9233	1.15779	34.9289	1.17411
2.9955	1	18		2.9955	50	89		2.9955	50	89		2.9955	32.8473	1.16072	34.9087	1.2202
[truncated: 1,336 more rows]

## Sheet: FigS1
volume (mL)	MVPwt[2023 03 07 SHD405 fabio wt+8] (UV)	volume (mL)	MVPwt[2023 03 07 SHD405 fabio wt+8] (Molar mass)
0.00382083	0.000795386	0.684793	1.65111e+07
0.00971293	0.00104652	0.693425	1.65218e+07
0.015605	0.00129066	0.702057	1.5552e+07
0.0214971	0.00153063	0.710689	1.46003e+07
0.0273892	0.00175261	0.719321	1.36572e+07
0.0332813	0.00194066	0.727953	1.29105e+07
0.0391734	0.00209523	0.736585	1.21146e+07
0.0450655	0.00222081	0.745217	1.10914e+07
0.0509576	0.0023169	0.753848	9.67733e+06
0.0568497	0.0023845	0.76248	8.06202e+06
0.0627418	0.00243962	0.771112	6.90545e+06
0.0686339	0.00251094	0.779744	6.9665e+06
0.0745259	0.00264584	0.788376	7.32575e+06
0.080418	0.00292061	0.797008	8.15541e+06
0.0863101	0.00340478	0.80564	8.03893e+06
0.0922022	0.0041135	0.814272	7.64048e+06
0.0980943	0.00497456	0.822904	7.21722e+06
0.103986	0.00582817	0.831536	6.61576e+06
0.109879	0.00654529	0.840168	5.90594e+06
0.115771	0.00710392
0.121663	0.00749848
0.127555	0.00772968
0.133447	0.0078267
0.139339	0.00780003
0.145231	0.00766463
0.151123	0.00747684
0.157015	0.0072824
0.162907	0.00707071
0.168799	0.0068208
0.174692	0.00654902
0.180584	0.00627964
0.186476	0.00601187
0.192368	0.00574887
0.19826	0.00551477
0.204152	0.00532298
0.210044	0.00516039
0.215936	0.00500169
0.221828	0.00483405
0.22772	0.00466468
0.233612	0.00450713
0.239505	0.00437303
0.245397	0.00426403
0.251289	0.0041702
0.257181	0.00408043
0.263073	0.003986
0.268965	0.00388724
0.274857	0.00379687
0.280749	0.00371875
0.286641	0.00363761
0.292533	0.00355291
0.298425	0.00348216
0.304318	0.00341429
0.31021	0.00333229
0.316102	0.00324224
0.321994	0.00316088
0.327886	0.00309602
0.333778	0.00304072
0.33967	0.00298139
0.345562	0.00291529
0.351454	0.00285505
0.357346	0.00280863
0.363238	0.00277282
0.369131	0.00274129
0.375023	0.00270797
0.380915	0.00267021
0.386807	0.00262814
0.392699	0.00258673
0.398591	0.00255198
0.404483	0.0025217
0.410375	0.00248828
0.416267	0.00243897
0.422159	0.00237739
0.428052	0.00232488
0.433944	0.00228575
0.439836	0.00225306
0.445728	0.00221775
0.45162	0.00217701
0.457512	0.00213188
0.463404	0.00207863
0.469296	0.0020143
0.475188	0.00194322
0.48108	0.00187017
0.486972	0.00179467
0.492865	0.00171563
0.498757	0.00164336
0.504649	0.00158989
0.510541	0.00154661
0.516433	0.00150052
0.522325	0.00144592
0.528217	0.00139207
0.534109	0.00135095
0.540001	0.00131815
0.545893	0.00129147
0.551785	0.00127076
0.557678	0.00125146
0.56357	0.00123196
0.569462	0.00121629
0.575354	0.00120496
0.581246	0.00119785
0.587138	0.00119537
0.59303	0.0011956
0.598922	0.00119295
0.604814	0.00118056
0.610706	0.0011514
0.616598	0.00110402
0.622491	0.00105607
0.628383	0.00102689
0.634275	0.00101466
0.640167	0.00100846
0.646059	0.00100323
0.651951	0.00100359
0.657843	0.00101479
0.663735	0.00102938
0.669627	0.00104043
0.675519	0.00104974
0.681411	0.00105926
0.687304	0.00106214
0.693196	0.00103605
0.699088	0.000973675
0.70498	0.000903873
0.710872	0.000846221
0.716764	0.000799003
0.722656	0.000754958
0.728548	0.000722223
0.73444	0.000709229
0.740332	0.00070527
0.746225	0.000700607
0.752117	0.000681853
0.758009	0.000635597
0.763901	0.000570534
0.769793	0.000510239
0.775685	0.000465217
0.781577	0.000436306
0.787469	0.000428485
0.793361	0.000440191
0.799253	0.000456836
0.805145	0.000470099
0.811038	0.000478565
0.81693	0.00048168
0.822822	0.000476214
0.828714	0.000456538
0.834606	0.000424499
0.840498	0.000397401
0.84639	0.000394966
0.852282	0.00041339
0.858174	0.000430337
0.864066	0.000432766
0.869958	0.000420533
0.875851	0.000404789
0.881743	0.000399758
0.887635	0.000405527
0.893527	0.000416015
0.899419	0.000430115
0.905311	0.000447104
0.911203	0.000461248
0.917095	0.000466885
0.922987	0.000459406
0.928879	0.000427115
0.934771	0.000376833
0.940664	0.000333155
0.946556	0.000300203
0.952448	0.000279803
0.95834	0.00029208
0.964232	0.0003398
0.970124	0.000392915
0.976016	0.000439979
0.981908	0.000484707
0.9878	0.000528886
0.993692	0.000563005
0.999584	0.00057686
1.00548	0.000568171
1.01137	0.000545243
1.01726	0.000521283
1.02315	0.000496599
1.02904	0.000463466
1.03494	0.000430931
1.04083	0.000425665
1.04672	0.000451806
1.05261	0.000490964
1.05851	0.000529439
1.0644	0.000561879
1.07029	0.000582334
1.07618	0.000587244
1.08207	0.000578207
1.08797	0.000552176
1.09386	0.00052573
1.09975	0.000524363
1.10564	0.000541944
1.11153	0.000563746
1.11743	0.000581467
1.12332	0.00059406
1.12921	0.000597415
1.1351	0.000575818
1.14099	0.000515399
1.14689	0.000427458
1.15278	0.000339812
1.15867	0.000270035
1.16456	0.000222665
1.17046	0.000192955
1.17635	0.000168969
1.18224	0.000137674
1.18813	8.53050751745101E-5
1.19402	2.79910085241713E-5
1.19992	-6.48682e-06
1.20581	-2.30893e-05
1.2117	-3.58637e-05
1.21759	-5.3802e-05
1.22348	-7.67867e-05
1.22938	-0.000101855
1.23527	-0.000126221
1.24116	-0.000143376
1.24705	-0.000150553
1.25294	-0.000154125
1.25884	-0.000161241
1.26473	-0.00017521
1.27062	-0.000190954
1.27651	-0.000202279
1.2824	-0.000206493
1.2883	-0.000208631
1.29419	-0.000218775
1.30008	-0.000241328
1.30597	-0.000270208
1.31187	-0.000293743
1.31776	-0.000307892
1.32365	-0.000308412
1.32954	-0.000297232
1.33543	-0.000285103
1.34133	-0.000278593
1.34722	-0.000283772
1.35311	-0.00029853
1.359	-0.000310428
1.36489	-0.000315925
1.37079	-0.000322
1.37668	-0.000338634
1.38257	-0.000369158
1.38846	-0.00040049
1.39435	-0.00042126
1.40025	-0.000431804
1.40614	-0.000434923
1.41203	-0.000431888
1.41792	-0.000423541
1.42382	-0.000412136
1.42971	-0.000401627
1.4356	-0.000395627
1.44149	-0.000398062
1.44738	-0.000412567
1.45328	-0.000430322
1.45917	-0.00043746
1.46506	-0.000433759
1.47095	-0.000423942
1.47684	-0.00040981
1.48274	-0.000394244
1.48863	-0.000387466
1.49452	-0.00039863
1.50041	-0.000422586
1.5063	-0.000440422
1.5122	-0.000439248
1.51809	-0.000425501
1.52398	-0.000407759
1.52987	-0.00039307
1.53576	-0.000385459
1.54166	-0.000381454
1.54755	-0.000376282
1.55344	-0.000371058
1.55933	-0.000374771
1.56523	-0.000395422
1.57112	-0.000435538
1.57701	-0.000492788
1.5829	-0.000549987
1.58879	-0.00059363
1.59469	-0.000628424
1.60058	-0.000671698
1.60647	-0.000718525
1.61236	-0.000739235
1.61825	-0.000736053
1.62415	-0.000728724
1.63004	-0.00072657
1.63593	-0.00073035
1.64182	-0.00073455
1.64771	-0.000737176
1.65361	-0.000741526
1.6595	-0.000750938
1.66539	-0.000761992
1.67128	-0.000767513
1.67718	-0.000767818
1.68307	-0.000765
1.68896	-0.000760498
1.69485	-0.00075589
1.70074	-0.000755311
1.70664	-0.00076843
1.71253	-0.000800666
1.71842	-0.000835624
1.72431	-0.000849198
1.7302	-0.000839392
1.7361	-0.000817411
1.74199	-0.000790871
1.74788	-0.00076821
1.75377	-0.000757233
1.75966	-0.000762633
1.76556	-0.000784494
1.77145	-0.000813617
1.77734	-0.000842145
1.78323	-0.000871773
1.78912	-0.000906194
1.79502	-0.000942209
1.80091	-0.000970659
1.8068	-0.000986934
1.81269	-0.000996427
1.81859	-0.00100488
1.82448	-0.00101507
1.83037	-0.00102696
1.83626	-0.0010374
1.84215	-0.00104525
1.84805	-0.00105319
1.85394	-0.00105678
1.85983	-0.00104982
1.86572	-0.00104115
1.87161	-0.00103951
1.87751	-0.00104145
1.8834	-0.0010382
1.88929	-0.00102816
1.89518	-0.0010187
1.90107	-0.00101137
1.90697	-0.000988226
1.91286	-0.000943194
1.91875	-0.000897461
1.92464	-0.000863032
1.93054	-0.000845952
1.93643	-0.000840432
1.94232	-0.000832091
1.94821	-0.000820231
1.9541	-0.000806945
1.96	-0.000790227
1.96589	-0.00077389
1.97178	-0.000768616
1.97767	-0.000780799
1.98356	-0.000799453
1.98946	-0.000793876
1.99535	-0.000738568
2.00124	-0.000617528
2.00713	-0.000394191
2.01302	4.09776204587732E-5
2.01892	0.000854469
2.02481	0.00221168
2.0307	0.00427399
2.03659	0.00718246
2.04248	0.0109855
2.04838	0.0155998
2.05427	0.0208437
2.06016	0.0264715
2.06605	0.0322018
2.07195	0.037767
2.07784	0.0429683
2.08373	0.0476921
2.08962	0.0518854
2.09551	0.0555627
2.10141	0.0587796
2.1073	0.0615763
2.11319	0.0639932
2.11908	0.0660781
2.12497	0.0678815
2.13087	0.0694692
2.13676	0.0709091
2.14265	0.0722492
2.14854	0.0735165
2.15443	0.0747488
2.16033	0.0759902
2.16622	0.0772509
2.17211	0.0785274
2.178	0.0798402
2.1839	0.0812194
2.18979	0.0826825
2.19568	0.0842319
2.20157	0.0858528
2.20746	0.0875367
2.21336	0.0892725
2.21925	0.0910237
2.22514	0.0927907
2.23103	0.0946004
2.23692	0.0964447
2.24282	0.0983093
2.24871	0.10019
2.2546	0.102069
2.26049	0.103922
2.26638	0.105751
2.27228	0.107587
2.27817	0.109462
2.28406	0.111402
2.28995	0.113454
2.29584	0.115672
2.30174	0.1181
2.30763	0.120762
2.31352	0.123678
2.31941	0.126872
2.32531	0.130363
2.3312	0.134153
2.33709	0.1382
2.34298	0.142436
2.34887	0.146796
2.35477	0.151202
2.36066	0.155574
2.36655	0.159826
2.37244	0.163872
2.37833	0.167651
2.38423	0.171135
2.39012	0.174287
2.39601	0.177062
2.4019	0.179427
2.40779	0.181368
2.41369	0.1829
2.41958	0.184047
2.42547	0.184821
2.43136	0.185218
2.43726	0.185262
2.44315	0.184986
2.44904	0.184402
2.45493	0.183514
2.46082	0.182336
2.46672	0.1809
2.47261	0.179231
2.4785	0.177342
2.48439	0.175265
2.49028	0.173048
2.49618	0.170736
2.50207	0.168367
2.50796	0.165984
2.51385	0.163644
2.51974	0.161387
2.52564	0.15925
2.53153	0.15728
2.53742	0.155525
2.54331	0.15404
2.5492	0.152876
2.5551	0.152097
2.56099	0.151778
2.56688	0.152022
2.57277	0.152942
2.57867	0.15467
2.58456	0.157403
2.59045	0.161398
2.59634	0.166931
2.60223	0.17432
2.60813	0.183945
2.61402	0.196234
2.61991	0.211627
2.6258	0.230585
2.63169	0.25359
2.63759	0.281054
2.64348	0.313248
2.64937	0.350296
2.65526	0.392138
2.66115	0.438471
2.66705	0.488764
2.67294	0.542261
2.67883	0.598008
2.68472	0.654879
2.69062	0.711579
2.69651	0.766689
2.7024	0.818772
2.70829	0.866334
2.71418	0.907603
2.72008	0.941357
2.72597	0.967485
2.73186	0.986248
2.73775	0.997374
2.74364	1
2.74954	0.994064
2.75543	0.980076
2.76132	0.958772
2.76721	0.931016
2.7731	0.897755
2.779	0.859982
2.78489	0.8187
2.79078	0.77489
2.79667	0.729502
2.80256	0.683419
2.80846	0.637416
2.81435	0.592158
2.82024	0.548213
2.82613	0.506035
2.83203	0.465948
2.83792	0.428169
2.84381	0.392841
2.8497	0.360033
2.85559	0.329728
2.86149	0.301857
2.86738	0.276336
2.87327	0.253049
2.87916	0.231872
2.88505	0.212671
2.89095	0.195293
2.89684	0.179584
2.90273	0.165405
2.90862	0.152622
2.91451	0.141095
2.92041	0.130681
2.9263	0.121255
2.93219	0.112716
2.93808	0.104958
2.94398	0.0978929
2.94987	0.0914524
2.95576	0.0855741
2.96165	0.0801833
2.96754	0.0752153
2.97344	0.0706413
2.97933	0.0664338
2.98522	0.0625495
2.99111	0.058938
2.997	0.0555549
3.0029	0.0523915
3.00879	0.0494456
3.01468	0.0466966
3.02057	0.044127
3.02646	0.0417277
3.03236	0.039495
3.03825	0.0374165
3.04414	0.0354627
3.05003	0.033617
3.05592	0.0318922
3.06182	0.0302985
3.06771	0.0288234
3.0736	0.0274495
3.07949	0.0261715
3.08539	0.0249805
3.09128	0.0238535
3.09717	0.0227859
3.10306	0.0218016
3.10895	0.020914
3.11485	0.0200969
3.12074	0.0193263
3.12663	0.0186007
3.13252	0.0179123
3.13841	0.0172567
3.14431	0.0166503
3.1502	0.0161057
3.15609	0.0156175
3.16198	0.015176
3.16787	0.0147802
3.17377	0.0144363
3.17966	0.0141422
3.18555	0.0138842
3.19144	0.0136508
3.19734	0.0134529
3.20323	0.0133165
3.20912	0.0132445
3.21501	0.0132286
3.2209	0.0132898
3.2268	0.0134364
3.23269	0.0136487
3.23858	0.0139278
3.24447	0.0142851
3.25036	0.0147196
3.25626	0.0152298
3.26215	0.0158047
3.26804	0.0164109
3.27393	0.0170215
3.27982	0.0176197
3.28572	0.0181789
3.29161	0.0186824
3.2975	0.0191187
3.30339	0.0194744
3.30928	0.0197519
3.31518	0.0199602
3.32107	0.0201078
3.32696	0.0201899
3.33285	0.020188
3.33875	0.0200982
3.34464	0.0199428
3.35053	0.0197421
3.35642	0.0195016
3.36231	0.019234
3.36821	0.0189625
3.3741	0.0186951
3.37999	0.0184271
3.38588	0.0181744
3.39177	0.0179548
3.39767	0.0177633
3.40356	0.0175961
3.40945	0.0174558
3.41534	0.017344
3.42123	0.0172735
3.42713	0.0172424
3.43302	0.0172335
3.43891	0.0172364
3.4448	0.0172462
3.4507	0.017274
3.45659	0.0173513
3.46248	0.0174985
3.46837	0.0177112
3.47426	0.0179783
3.48016	0.0182995
3.48605	0.0186944
3.49194	0.0191614
3.49783	0.0196901
3.50372	0.0202711
3.50962	0.0208774
3.51551	0.0215013
3.5214	0.0221497
3.52729	0.0227968
3.53318	0.0233982
3.53908	0.0239478
3.54497	0.0244715
3.55086	0.0249868
3.55675	0.0255205
3.56264	0.026113
3.56854	0.0268056
3.57443	0.0276685
3.58032	0.0287708
3.58621	0.030121
3.59211	0.0316963
3.598	0.0334742
3.60389	0.0354067
3.60978	0.0374235
3.61567	0.039427
3.62157	0.0412869
3.62746	0.0428766
3.63335	0.0441371
3.63924	0.0450799
3.64513	0.045687
3.65103	0.0459213
3.65692	0.0457849
3.66281	0.0453036
3.6687	0.0445121
3.67459	0.0434687
3.68049	0.0422623
3.68638	0.0409892
3.69227	0.0397277
3.69816	0.0385329
3.70406	0.0374474
3.70995	0.036487
3.71584	0.0356492
3.72173	0.0349291
3.72762	0.0342954
3.73352	0.0337194
3.73941	0.0331948
3.7453	0.0327049
3.75119	0.032226
3.75708	0.0317349
3.76298	0.0311972
3.76887	0.0305994
3.77476	0.0299623
3.78065	0.0292888
3.78654	0.0285694
3.79244	0.0278026
3.79833	0.0270067
3.80422	0.0262292
3.81011	0.025483
3.816	0.0247456
3.8219	0.0240256
3.82779	0.0233515
3.83368	0.0227458
3.83957	0.0222147
3.84547	0.0217559
3.85136	0.0213895
3.85725	0.0211351
3.86314	0.0209874
3.86903	0.0209478
3.87493	0.0210343
3.88082	0.0212616
3.88671	0.0216407
3.8926	0.0221874
3.89849	0.0229229
3.90439	0.0238493
3.91028	0.0249462
3.91617	0.0262083
3.92206	0.0276488
3.92795	0.0292639
3.93385	0.0310077
3.93974	0.0328253
3.94563	0.0346838
3.95152	0.0365334
3.95742	0.0383149
3.96331	0.0400098
3.9692	0.0416302
3.97509	0.0431842
3.98098	0.0446751
3.98688	0.0461236
3.99277	0.0475728
3.99866	0.0490883
4.00455	0.050766
4.01044	0.0527483
4.01634	0.0552076
4.02223	0.0583017
4.02812	0.0621555
4.03401	0.0668142
4.0399	0.0721783
4.0458	0.0780143
4.05169	0.0840146
4.05758	0.089822
4.06347	0.0949819
4.06936	0.0991763
4.07526	0.102408
4.08115	0.104612
4.08704	0.105596
4.09293	0.105322
4.09883	0.103911
4.10472	0.101561
4.11061	0.0984715
4.1165	0.0948217
4.12239	0.090774
4.12829	0.0864827
4.13418	0.0820956
4.14007	0.0777483
4.14596	0.0735262
4.15185	0.0694654
4.15775	0.0655961
4.16364	0.061956
4.16953	0.0585745
4.17542	0.0554651
4.18131	0.0526242
4.18721	0.0500511
4.1931	0.0477488
4.19899	0.0457123
4.20488	0.0439327
4.21078	0.0423877
4.21667	0.0410687
4.22256	0.0399634
4.22845	0.0390245
4.23434	0.0382197
4.24024	0.0375392
4.24613	0.0369655
4.25202	0.0364688
4.25791	0.0360164
4.2638	0.0355911
4.2697	0.0351861
4.27559	0.0347884
4.28148	0.0343705
4.28737	0.0339098
4.29326	0.0334187
4.29916	0.0329138
4.30505	0.0323811
4.31094	0.0318064
4.31683	0.0311971
4.32272	0.0305512
4.32862	0.0298807
4.33451	0.0292109
4.3404	0.0285215
4.34629	0.0277871
4.35219	0.0270315
4.35808	0.0262876
4.36397	0.0255592
4.36986	0.0248481
4.37575	0.0241635
4.38165	0.0234913
4.38754	0.0228178
4.39343	0.0221416
4.39932	0.0214664
4.40521	0.0208123
4.41111	0.0201856
4.417	0.0195778
4.42289	0.0189967
4.42878	0.0184463
4.43467	0.0179067
4.44057	0.0173757
4.44646	0.0168779
4.45235	0.016422
4.45824	0.0159912
4.46414	0.0155852
4.47003	0.0152304
4.47592	0.0149215
4.48181	0.0146423
4.4877	0.0143973
4.4936	0.0141761
4.49949	0.0139712
4.50538	0.0137812
4.51127	0.0135925
4.51716	0.0133969
4.52306	0.0131771
4.52895	0.0129212
4.53484	0.0126439
4.54073	0.0123603
4.54662	0.012069
4.55252	0.0117549
4.55841	0.0114127
4.5643	0.0110503
4.57019	0.0106784
4.57608	0.0103012
4.58198	0.00990899
4.58787	0.00950408
4.59376	0.00911146
4.59965	0.00873939
4.60555	0.00837085
4.61144	0.00799159
4.61733	0.00760532
4.62322	0.00722847
4.62911	0.00686665
4.63501	0.00651722
4.6409	0.00619357
4.64679	0.00590322
4.65268	0.00562625
4.65857	0.00535117
4.66447	0.00509337
4.67036	0.00485895
4.67625	0.00463404
4.68214	0.00441428
4.68803	0.0042038
4.69393	0.00400345
4.69982	0.0038194
4.70571	0.00365293
4.7116	0.00349571
4.71749	0.00334736
4.72339	0.00321158
4.72928	0.00308301
4.73517	0.00294606
4.74106	0.00279031
4.74696	0.00261676
4.75285	0.00243291
4.75874	0.00226334
4.76463	0.00212879
4.77052	0.00202427
4.77642	0.0019366
4.78231	0.00184819
4.7882	0.00175089
4.79409	0.0016553
4.79998	0.00155602
4.80588	0.0014492
4.81177	0.00135542
4.81766	0.00128043
4.82355	0.00121563
4.82944	0.00115159
4.83534	0.00108097
4.84123	0.00100683
4.84712	0.000938726
4.85301	0.000879387
4.85891	0.000820006
4.8648	0.000758432
4.87069	0.000703033
4.87658	0.000650358
4.88247	0.000598802
4.88837	0.000555322
4.89426	0.000521615
4.90015	0.000500488
4.90604	0.000489776
4.91193	0.000478617
4.91783	0.00046283
4.92372	0.000452072
4.92961	0.000453091
4.9355	0.000455515
4.94139	0.000452592
4.94729	0.000446744
4.95318	0.000444627
4.95907	0.000448167
4.96496	0.000460409
4.97085	0.000478284
4.97675	0.000483926
4.98264	0.000466438
4.98853	0.000444926
4.99442	0.000451418
5.00032	0.000484398
5.00621	0.000516823
5.0121	0.000536945
5.01799	0.000548843
5.02388	0.000561854
5.02978	0.000575646
5.03567	0.000586965
5.04156	0.000594947
5.04745	0.000605171
5.05334	0.000626031
5.05924	0.000654329
5.06513	0.000678716
5.07102	0.000694315
5.07691	0.000708495
5.0828	0.000727831
5.0887	0.000749883
5.09459	0.000772227
5.10048	0.000790995
5.10637	0.00080083
5.11227	0.000795892
5.11816	0.000774429
5.12405	0.00074217
5.12994	0.00070269
5.13583	0.000657816
5.14173	0.000614812
5.14762	0.000581705
5.15351	0.000556337
5.1594	0.000529729
5.16529	0.000500281
5.17119	0.000475099
5.17708	0.000453565
5.18297	0.000427216
5.18886	0.000376082
5.19475	0.000307004
5.20065	0.000246963
5.20654	0.000191492
5.21243	0.000131054
5.21832	7.10268245058609E-5
5.22421	3.9060118028725E-5
5.23011	4.30328429311517E-5
5.236	5.06759038165243E-5
5.24189	4.47342329686851E-5
5.24778	3.53354405789241E-5

## Sheet: FigS2 and S3
MERGED (a)										b									c									d
	q	I	err		r	P	err			q	I	err		r	P	err			q	I	err		r	P	err			q	I	err		r	P	err
	0.0429	310	22.2829		0	0	0			0.0202521	145399	1247.65		0	0	0			0.0202521	153188	1697.53		0	0	0			0.0202521	124378	3222.68		0	0	0
	0.0481	330	12.8365		0.4392	0.007479	0.001981			0.0231453	313200	1103.11		1.074	17.65	0.09172			0.0231453	266571	1233.46		1.115	17.56	0.1557			0.0231453	247112	2207.95		1.071	18.53	0.2003
	0.0532	310	8.88947		0.8784	0.02233	0.002573			0.0260385	337028	900.017		2.147	41.29	0.1384			0.0260385	313926	1018.62		2.23	40.95	0.05121			0.0260385	300285	1746.56		2.143	40.02	0.1328
	0.0584	290	6.97293		1.318	0.04356	0.002131			0.0289316	322408	764.71		3.221	70.03	0.07504			0.0289316	304748	815.953		3.345	68.48	0.198			0.0289316	311188	1326.56		3.214	65.35	0.3053
	0.0636	236	5.72784		1.757	0.0697	0.001406			0.0318248	298849	712.333		4.294	101.2	0.1789			0.0318248	278915	736.812		4.461	98.24	0.159			0.0318248	281087	1162.9		4.286	94.2	0.2106
	0.0688	209	4.84407		2.196	0.09896	0.001804			0.034718	281110	629.533		5.368	132.4	0.1156			0.034718	261900	644.116		5.576	128.8	0.1666			0.034718	262582	998.734		5.357	124.7	0.3366
	0.074	190	4.17221		2.635	0.1295	0.00287			0.0376111	260866	604.405		6.441	163.4	0.1987			0.0376111	242209	609.173		6.691	159.4	0.2784			0.0376111	245855	936.119		6.429	154.9	0.3752
	0.0791	166	3.53526		3.074	0.1596	0.003615			0.0405043	242283	533.152		7.515	195.2	0.1808			0.0405043	226125	537.343		7.806	190	0.2676			0.0405043	229375	820.287		7.5	184.1	0.325
	0.0843	146	3.16741		3.514	0.1879	0.003762			0.0433974	225166	483.502		8.588	227.7	0.2911			0.0433974	209568	482.168		8.921	220.6	0.3172			0.0433974	213743	732.621		8.571	213.1	0.4578
	0.0895	127	2.79959		3.953	0.2136	0.003372			0.0462906	210219	466.668		9.662	259.7	0.2672			0.0462906	196369	466.154		10.04	251.1	0.3853			0.0462906	199280	702.4		9.643	242.7	0.495
	0.0947	103	2.47976		4.392	0.2364	0.002833			0.0491838	195980	417.449		10.74	291	0.3426			0.0491838	180991	412.893		11.15	281.4	0.3948			0.0491838	186108	622.229		10.71	272.8	0.6248
	0.0998	87	2.25967		4.831	0.2565	0.002803			0.0520769	181321	393.366		11.81	322.3	0.3869			0.0520769	168897	389.518		12.27	311.6	0.4931			0.0520769	172005	582.585		11.79	302.4	0.7988
	0.105	68	2.04707		5.27	0.2745	0.003448			0.0549701	168445	363.646		12.88	353.7	0.4621			0.0549701	156846	359.372		13.38	341.4	0.591			0.0549701	160924	537.3		12.86	330.8	0.8575
	0.11	58	1.85526		5.709	0.2911	0.004212			0.0578633	156992	332.912		13.96	384.3	0.4944			0.0578633	146003	328.284		14.5	370.9	0.6379			0.0578633	149496	489.03		13.93	358.5	0.9068
	0.115	48	1.67093		6.149	0.3074	0.004666			0.0607564	145142	315.147		15.03	413.7	0.5499			0.0607564	134538	309.97		15.61	399.4	0.7353			0.0607564	138663	462.281		15	386.1	0.9765
	0.121	36	1.57137		6.588	0.3241	0.004702			0.0636496	134420	292.077		16.1	442.5	0.5317			0.0636496	125362	287.901		16.73	426.4	0.8423			0.0636496	127995	427.379		16.07	413.3	1.126
	0.126	26	1.45178		7.027	0.3417	0.004481			0.0665427	124906	271.87		17.18	470.6	0.59			0.0665427	116788	268.036		17.84	451.1	0.931			0.0665427	119074	396.938		17.14	438.9	1.326
	0.131	28	1.35667		7.466	0.3606	0.004353			0.0694359	115560	255.125		18.25	496.4	0.6648			0.0694359	107302	250.516		18.96	473	1.035			0.0694359	110358	372.407		18.21	461.4	1.476
	0.136	22	1.28198		7.905	0.3806	0.0046			0.0723291	107078	241.763		19.32	518	0.7676			0.0723291	99865.1	237.884		20.07	491.7	1.119			0.0723291	102590	353.41		19.29	480.2	1.601
	0.141	21	1.19357		8.345	0.4015	0.005137			0.0752222	99012.6	225.577		20.4	535.5	0.8386			0.0752222	91921.1	221.344		21.19	507.1	1.201			0.0752222	93928.3	328.153		20.36	496.1	1.69
	0.146	18	1.12353		8.784	0.4228	0.00565			0.0781154	91111.4	211.062		21.47	550.4	0.8703			0.0781154	84801	207.368		22.3	519.2	1.311			0.0781154	86667.9	307.113		21.43	509.4	1.8
	0.152	17	1.0768		9.223	0.4438	0.00592			0.0810086	84649.9	198.668		22.54	563.3	0.8793			0.0810086	78849.6	195.152		23.42	528.2	1.416			0.0810086	81120.6	289.918		22.5	520	1.991
	0.157	17	1.02163		9.662	0.4642	0.005935			0.0839017	78232.7	186.194		23.62	573.1	0.9621			0.0839017	72603.9	182.683		24.53	534.4	1.532			0.0839017	74670.7	271.368		23.57	527.4	2.151
	0.162	17.9	0.968075		10.1	0.4836	0.005883			0.0867949	72473.1	178.644		24.69	578.4	1.017			0.0867949	67079.2	175		25.65	538.3	1.657			0.0867949	68861.3	260.026		24.64	531.7	2.251
	0.167	17.6	0.95321		10.54	0.5017	0.00602			0.089688	66734.3	166.914		25.76	579.7	1.075			0.089688	61586.9	163.287		26.76	540.7	1.754			0.089688	63284.4	243.013		25.71	534	2.345
	0.172	17.6	0.910818		10.98	0.5188	0.006456			0.0925812	61441	157.866		26.84	580.3	1.186			0.0925812	56980.8	154.893		27.88	543.3	1.859			0.0925812	58316.4	230.088		26.79	536	2.466
	0.178	17.4	0.870518		11.42	0.5352	0.007058			0.0954744	56938.7	147.474		27.91	583.6	1.279			0.0954744	52638.6	144.567		28.99	547.7	1.975			0.0954744	53793.1	214.653		27.86	538.7	2.652
	0.183	17.5	0.858602		11.86	0.5511	0.0076			0.0983675	51791.9	139.986		28.99	589.7	1.314			0.0983675	47864.2	137.339		30.11	554.4	2.063			0.0983675	49152.5	204.801		28.93	542.6	2.848
	0.188	17.5	0.826783		12.3	0.5673	0.007935			0.101261	47436.4	131.642		30.06	596.3	1.335			0.101261	44198.1	129.794		31.22	561.9	2.149			0.101261	45104.8	193.172		30	547.5	2.969
	0.193	17	0.804114		12.74	0.584	0.008066			0.104154	43951.8	123.991		31.13	601.5	1.397			0.104154	40636.7	121.941		32.34	565.7	2.247			0.104154	41747.2	182.255		31.07	552.4	3.045
	0.198	16.3	0.78501		13.18	0.6016	0.008116			0.107047	40323.4	118.314		32.21	604.6	1.472			0.107047	37236	116.354		33.45	560.3	2.336			0.107047	38291.4	174.307		32.14	554.8	3.156
	0.203	17.9	0.759722		13.61	0.6204	0.008243			0.10994	36731.7	110.895		33.28	602.4	1.503			0.10994	34100.8	109.6		34.57	541.4	2.428			0.10994	34904.9	164.247		33.21	550.1	3.314
	0.209	17.3	0.734969		14.05	0.6402	0.00853			0.112833	33778.2	105.022		34.35	588	1.517			0.112833	31374	103.973		35.68	509	2.508			0.112833	32288.4	156.517		34.29	533.8	3.462
	0.214	16	0.722787		14.49	0.661	0.008938			0.115727	30798.3	98.874		35.43	556.8	1.511			0.115727	28450.8	97.7218		36.8	468.2	2.565			0.115727	29553.9	148.202		35.36	504.2	3.546
	0.219	15.8	0.698774		14.93	0.6824	0.009371			0.11862	28276.3	93.4229		36.5	512.7	1.599			0.11862	26179.6	92.6072		37.92	426.8	2.64			0.11862	27074.5	140.632		36.43	465	3.543
	0.224	16.7	0.689035		15.37	0.7041	0.009757			0.121513	25973.1	88.5677		37.57	466.9	1.719			0.121513	23969.6	87.8619		39.03	391.5	2.711			0.121513	24561.8	133.15		37.5	423.3	3.508
	0.229	14.5	0.679601		15.81	0.7256	0.01009			0.124406	23728.6	83.9244		38.65	428.9	1.791			0.124406	22127.5	83.807		40.15	364.5	2.733			0.124406	22585.2	127.198		38.57	386.8	3.547
	0.235	13.9	0.646304		16.25	0.7465	0.01042			0.127299	21819	79.0271		39.72	400.4	1.788			0.127299	20209.3	78.9055		41.26	342.9	2.736			0.127299	20766.7	120.471		39.64	358.5	3.676
	0.24	13.8	0.637156		16.69	0.7667	0.01079			0.130192	19941.5	75.1261		40.79	377.3	1.723			0.130192	18554.2	75.2879		42.38	321.1	2.747			0.130192	19094.8	115.591		40.71	336.4	3.815
	0.245	12.8	0.62996		17.13	0.786	0.01118			0.133085	18433.6	71.8469		41.87	354.7	1.729			0.133085	16940.9	71.8312		43.49	295.2	2.783			0.133085	17551.6	111.025		41.79	315.3	3.895
	0.25	13.1	0.615833		17.57	0.8042	0.01156			0.135979	16870.9	67.8804		42.94	329	1.831			0.135979	15782.6	68.5865		44.61	265.5	2.868			0.135979	16232.8	105.802		42.86	290.9	3.906
	0.255	10.9	0.600787		18.01	0.8214	0.01187			0.138872	15475.9	64.3588		44.01	299	1.963			0.138872	14602	65.4442		45.72	235.7	2.952			0.138872	14926.6	101.188		43.93	262.7	3.903
	0.26	10.6	0.588748		18.45	0.8378	0.01209			0.141765	14309.2	61.487		45.09	267	2.014			0.141765	13327.6	62.2904		46.84	210.7	2.974			0.141765	13742.5	97.0998		45	233.5	3.961
	0.266	9.2	0.571685		18.89	0.8535	0.01224			0.144658	13423.3	59.474		46.16	237.6	1.947			0.144658	12309.9	60.0758		47.95	193.1	2.946			0.144658	12566.4	93.6093		46.07	207.2	4.061
	0.271	8.8	0.566714		19.32	0.8685	0.01234			0.147551	12439.2	57.4881		47.24	214.9	1.865			0.147551	11624.5	58.4553		49.07	181.9	2.901			0.147551	11588.3	90.539		47.14	186.3	4.093
	0.276	7.8	0.565212		19.76	0.8831	0.01241			0.150444	11684.3	55.1151		48.31	199.2	1.847			0.150444	10840.6	56.27		50.18	173.5	2.884			0.150444	11152.5	88.4553		48.21	171.1	4.025
	0.281	7.1	0.545381		20.2	0.8973	0.01244			0.153338	10906.7	52.8317		49.38	187.9	1.906			0.153338	10136.4	54.2157		51.3	164.3	2.922			0.153338	10572	86.0013		49.29	159.6	3.948
	0.286	7.2	0.535486		20.64	0.911	0.01241			0.156231	10259.1	51.13		50.46	178.3	1.945			0.156231	9578.59	52.668		52.41	152.3	2.978			0.156231	9938.61	83.8358		50.36	149.5	3.907
	0.291	6.2	0.54038		21.08	0.9244	0.01229			0.159124	9807.26	49.7821		51.53	168.6	1.956			0.159124	9141.79	51.3416		53.53	137.3	3.012			0.159124	9315.72	81.5848		51.43	138.9	3.889
	0.297	5	0.538213		21.52	0.9373	0.0121			0.162017	9323.32	47.663		52.6	156.7	1.862			0.162017	8624.62	49.1545		54.64	121	2.99			0.162017	8913.51	78.6324		52.5	127.2	3.875
	0.302	5.6	0.538966		21.96	0.9496	0.01188			0.16491	8884.14	46.2531		53.68	141.1	1.765			0.16491	8188.35	47.7641		55.76	105	2.882			0.16491	8569.54	76.8547		53.57	114.5	3.805
	0.307	5.6	0.534001		22.4	0.9614	0.01171			0.167803	8387.2	44.5492		54.75	122.9	1.734			0.167803	7930.21	46.5781		56.87	90.93	2.746			0.167803	7962.2	74.2865		54.64	101.5	3.664
	0.312	5	0.533971		22.84	0.9725	0.01164			0.170697	8112.39	43.8282		55.82	105.6	1.78			0.170697	7616.33	45.7471		57.99	79.57	2.661			0.170697	7743.71	73.5023		55.71	88.67	3.496
	0.317	5	0.529729		23.28	0.983	0.01173			0.17359	7847.75	42.4907		56.9	91.84	1.895			0.17359	7349.78	44.4239		59.1	71.08	2.607			0.17359	7548.02	71.7265		56.79	76.52	3.339
	0.323	5.1	0.532557		23.72	0.9929	0.01196			0.176483	7672.21	41.8302		57.97	81.5	1.943			0.176483	7110.29	43.6335		60.22	64.86	2.541			0.176483	7314.87	70.4379		57.86	65.43	3.256
	0.328	4	0.524742		24.16	1.002	0.0123			0.179376	7456.57	41.0231		59.04	72.68	1.897			0.179376	6951.55	42.9081		61.33	59.79	2.449			0.179376	7182.38	69.4927		58.93	55.92	3.233
	0.333	4.3	0.524047		24.59	1.012	0.0127			0.182269	7283.66	39.9529		60.12	64.55	1.855			0.182269	6757.86	41.7942		62.45	54.86	2.347			0.182269	7018.05	67.9269		60	48.49	3.177
	0.338	5	0.521246		25.03	1.021	0.01311			0.185162	7047.92	39.3315		61.19	57.68	1.722			0.185162	6686.25	41.578		63.56	49.71	2.301			0.185162	6782.97	67.028		61.07	43.18	3.115
	0.343	5.3	0.517726		25.47	1.03	0.01353			0.188056	7014.94	38.4656		62.26	52.45	1.521			0.188056	6577.07	40.493		64.68	44.68	2.304			0.188056	6625.02	65.2431		62.14	39.44	3.118
	0.348	3.6	0.513408		25.91	1.039	0.01396			0.190949	6920.94	38.5329		63.34	48.15	1.416			0.190949	6442.1	40.4972		65.79	40.26	2.25			0.190949	6531.15	65.5424		63.21	36.35	3.158
	0.354	4.9	0.513455		26.35	1.048	0.01441			0.193842	6784.52	37.5407		64.41	43.88	1.473			0.193842	6456.08	39.7625		66.91	36.39	2.108			0.193842	6517.97	64.2235		64.29	33.12	3.16
	0.359	4.9	0.492246		26.79	1.058	0.01488			0.196735	6675.85	37.0768		65.49	39.57	1.493			0.196735	6237.39	39.1316		68.02	32.33	1.926			0.196735	6428.97	63.5631		65.36	29.4	3.053
	0.364	4.8	0.485176		27.23	1.069	0.01536			0.199628	6612.72	36.3666		66.56	35.29	1.502			0.199628	6183.73	38.3428		69.14	27.37	1.763			0.199628	6408	62.5426		66.43	25.34	2.851
	0.369	5.1	0.482348		27.67	1.08	0.01581			0.202521	6467.86	35.7043		67.63	30.47	1.588			0.202521	6003.1	37.6254		70.25	21.73	1.688			0.202521	6074.27	61.2296		67.5	21.38	2.66
	0.374	5.6	0.471069		28.11	1.092	0.01621			0.205415	6425.82	35.6197		68.71	24.83	1.429			0.205415	6048.11	37.7579		71.37	16.62	1.687			0.205415	6077.09	61.1223		68.57	17.95	2.508
	0.38	5.1	0.466795		28.55	1.105	0.01655			0.208308	6251.95	34.9885		69.78	19.81	1.404			0.208308	5902.71	37.1506		72.48	13.2	1.709			0.208308	6150.36	60.9796		69.64	15.27	2.317
	0.385	4.3	0.461806		28.99	1.119	0.01687			0.211201	6203.93	34.0964		70.85	16.87	1.375			0.211201	5809.8	36.1029		73.6	11.12	1.672			0.211201	5939.63	58.9392		70.71	13.16	2.131
	0.39	5.3	0.451243		29.43	1.133	0.01719			0.214094	6093.08	33.9967		71.93	13.18	1.236			0.214094	5784.42	36.2302		74.71	7.89	1.256			0.214094	5812.05	58.9791		71.79	11	2.031
	0.395	5.9	0.454103		29.86	1.148	0.01757			0.216987	6013.85	33.3852		73	0	0			0.216987	5624.45	35.4933		75.83	0	0			0.216987	5718.24	57.8197		72.86	8.078	1.828
	0.4	5.1	0.447001		30.3	1.164	0.01799			0.21988	5871.25	32.9678							0.21988	5543.24	35.1707							0.21988	5636.06	57.4511		73.93	4.179	1.222
	0.405	4.3	0.43494		30.74	1.179	0.01841			0.222774	5793.94	33.4482							0.222774	5410.27	35.6242							0.222774	5435.07	58.0963		75	0	0
	0.411	4.1	0.435635		31.18	1.194	0.0188			0.225667	5635.95	32.8598							0.225667	5296.04	35.133							0.225667	5365.97	57.5938
	0.416	4.5	0.431419		31.62	1.209	0.01912			0.22856	5527.33	32.9706							0.22856	5233.24	35.2808							0.22856	5343.06	58.1091
	0.421	4.1	0.426456		32.06	1.222	0.01935			0.231453	5411.45	32.5118							0.231453	5084.52	34.8543							0.231453	5151.4	57.3025
	0.426	3.5	0.424302		32.5	1.234	0.01952			0.234346	5335.73	32.5919							0.234346	4993.94	34.9215							0.234346	5118.35	57.4729
	0.431	3.9	0.418667		32.94	1.242	0.01964			0.237239	5207.3	32.1278							0.237239	4844.53	34.4006							0.237239	4895.57	56.6103
	0.436	3.1	0.412273		33.38	1.248	0.01972			0.240133	5011	31.7129							0.240133	4682.47	34.0967							0.240133	4851.48	56.6735
	0.442	3.6	0.413706		33.82	1.249	0.01977			0.243026	4919.02	31.2473							0.243026	4537.51	33.5506							0.243026	4662.03	55.7895
	0.447	4.1	0.408769		34.26	1.245	0.01976			0.245919	4714.55	30.4815							0.245919	4428.57	32.962							0.245919	4499.51	54.8701
	0.452	3.6	0.405919		34.7	1.237	0.0197			0.248812	4593.84	30.254							0.248812	4379.02	33.0005							0.248812	4450.03	54.8815
	0.457	2.2	0.400945		35.14	1.223	0.01963			0.251705	4406.24	29.8566							0.251705	4187.14	32.6305							0.251705	4254.31	54.6268
	0.462	3.3	0.398848		35.57	1.204	0.01959			0.254598	4252.53	29.2095							0.254598	4094.41	32.221							0.254598	4165.76	53.6837
	0.468	2.3	0.397404		36.01	1.18	0.01963			0.257491	4128.66	28.8243							0.257491	3920.62	31.6796							0.257491	4050.58	53.3135
	0.473	2.2	0.403061		36.45	1.152	0.01976			0.260385	4007.4	28.3168							0.260385	3768.19	31.0253							0.260385	3866.88	52.3653
	0.478	2.4	0.405188		36.89	1.12	0.01995			0.263278	3851.68	27.8998							0.263278	3579.96	30.5996							0.263278	3718.6	52.0709
	0.483	2.4	0.406602		37.33	1.086	0.02017			0.266171	3711.48	27.4189							0.266171	3461.69	30.219							0.266171	3562.24	51.3713
	0.488	1.7	0.40942		37.77	1.051	0.02037			0.269064	3580.14	26.9904							0.269064	3357.37	29.8711							0.269064	3469.55	51.0234
	0.493	1.6	0.403763		38.21	1.016	0.02056			0.271957	3408.41	26.3203							0.271957	3205.36	29.2288							0.271957	3290.32	50.116
	0.499	1.9	0.405889		38.65	0.9804	0.02073			0.27485	3330.79	26.2051							0.27485	3128.68	29.1984							0.27485	3173.96	50.0612
	0.504	1.5	0.40871		39.09	0.9465	0.02088			0.277744	3199.53	25.8358							0.277744	2984.81	28.8484							0.277744	3060.13	49.6998
	0.509	2.1	0.405889		39.53	0.9143	0.02103			0.280637	3057.44	24.8963							0.280637	2886.11	27.9969							0.280637	2937.39	48.2724
	0.514	1.3	0.409415		39.97	0.8838	0.02113			0.28353	2957.35	24.7609							0.28353	2751.28	27.8262							0.28353	2892.53	48.4993
	0.519	2	0.405889		40.41	0.855	0.02119			0.286423	2805.23	24.2258							0.286423	2617.54	27.425							0.286423	2587.56	47.4895
	0.525	1.9	0.401647		40.84	0.8276	0.0212			0.289316	2671.23	23.7821							0.289316	2578.19	27.2116							0.289316	2582.99	47.2356
	0.53	0.6	0.404465		41.28	0.8011	0.02118			0.292209	2608.4	22.8126							0.292209	2432.68	25.996							0.292209	2510.53	45.6724
	0.535	1.2	0.399516		41.72	0.7751	0.02119			0.295103	2516.25	22.1605							0.295103	2324.76	25.2453							0.295103	2381.83	44.5858
	0.54	1.7	0.388207		42.16	0.749	0.02127			0.297996	2397.95	21.528							0.297996	2192.3	24.5945							0.297996	2307.19	43.7454
	0.545	1.5	0.38184		42.6	0.7225	0.02145			0.300889	2326.73	21.058							0.300889	2141.3	24.0895							0.300889	2200.27	42.6712
	0.55	1.4	0.38184		43.04	0.6952	0.02174			0.303782	2236.41	20.6877							0.303782	2089.53	23.9001							0.303782	2176.99	42.4469
	0.556	2.1	0.377606		43.48	0.6671	0.02211			0.306675	2141.12	20.1931							0.306675	2013.21	23.4164							0.306675	2033.74	41.8051
	0.561	1.3	0.375474		43.92	0.6382	0.0225			0.309568	2093.46	19.9158							0.309568	1951.34	23.1774							0.309568	1992.47	41.317
	0.566	1.6	0.373355		44.36	0.6087	0.02288			0.312462	2008.57	19.45							0.312462	1877.61	22.7458							0.312462	1911.66	40.5906
	0.571	1.5	0.366284		44.8	0.5789	0.0232			0.315355	1959.32	19.042							0.315355	1819.12	22.2466							0.315355	1852.1	39.8509
	0.576	2.4	0.364878		45.24	0.5493	0.02341			0.318248	1897.45	18.7126							0.318248	1757.74	21.9712							0.318248	1789.58	39.3957
	0.582	1.6	0.366995		45.68	0.5203	0.02351			0.321141	1829.19	18.4431							0.321141	1717.37	21.7841							0.321141	1748.94	39.2358
	0.587	2.1	0.36205		46.11	0.4921	0.02347			0.324034	1791.92	18.516							0.324034	1666.64	21.8928							0.324034	1761.57	39.6461
	0.592	1.3	0.359213		46.55	0.4651	0.02332			0.326927	1758	18.4479							0.326927	1641.65	21.9214							0.326927	1757.45	39.7554
	0.597	1.8	0.358509		46.99	0.4396	0.02308			0.329821	1732.16	18.3772							0.329821	1628.06	21.8407							0.329821	1590.71	39.2376
	0.602	1.4	0.35497		47.43	0.4158	0.02279			0.332714	1716.71	18.3688							0.332714	1592.12	21.808							0.332714	1694.41	39.7057
	0.607	1.4	0.353556		47.87	0.3937	0.02249			0.335607	1689.46	18.2583							0.335607	1565.23	21.7153							0.335607	1626.94	39.4087
	0.613	1.2	0.353556		48.31	0.3733	0.02222			0.3385	1641.42	18.2264							0.3385	1525.97	21.7366							0.3385	1612.75	39.5215
	0.618	2.2	0.349322		48.75	0.3547	0.02201			0.341393	1622.89	18.127							0.341393	1526.06	21.7721							0.341393	1569.87	39.4547
	0.623	1.5	0.345071		49.19	0.3377	0.02189			0.344286	1650.92	18.3118							0.344286	1531.67	21.8216							0.344286	1579.39	39.6615
	0.628	1.7	0.347196		49.63	0.3221	0.02186			0.34718	1658.89	18.0757							0.34718	1576.62	21.5836							0.34718	1600.03	39.1903
	0.633	1.6	0.342243		50.07	0.3078	0.0219			0.350073	1676.67	18.1739							0.350073	1552.48	21.6217							0.350073	1574.47	39.1369
	0.638	1.5	0.339414		50.51	0.2944	0.022			0.352966	1696.84	18.2438							0.352966	1545.13	21.5978							0.352966	1598.36	39.2035
	0.644	0.7	0.339411		50.95	0.2816	0.02214			0.355859	1681.41	18.2459							0.355859	1543.98	21.6432							0.355859	1554.67	39.2495
	0.649	0.9	0.337291		51.39	0.2692	0.02228			0.358752	1693.94	18.3326							0.358752	1544.13	21.6809							0.358752	1471.1	39.0276
	0.654	1	0.335877		51.82	0.2568	0.02241			0.361645	1720.04	18.2772							0.361645	1558.77	21.6098							0.361645	1620.14	39.0225
	0.659	1.2	0.335877		52.26	0.2441	0.0225			0.364538	1726.38	18.1136							0.364538	1568.76	21.4276							0.364538	1624.6	38.7855
	0.664	0.8	0.337997		52.7	0.231	0.02253			0.367432	1696.48	18.1717							0.367432	1604.92	21.6407							0.367432	1609.15	39.0664
	0.67	1.1	0.340828		53.14	0.2174	0.02249			0.370325	1726.75	18.0301							0.370325	1612.56	21.4503							0.370325	1595.81	38.5125
	0.675	0.7	0.343654		53.58	0.2033	0.02236			0.373218	1720.38	18.2619							0.373218	1596.09	21.649							0.373218	1661.25	39.1998
	0.68	0	0.342243		54.02	0.1888	0.02216			0.376111	1750.78	18.0452							0.376111	1606.27	21.3641							0.376111	1724.09	38.7482
	0.685	0.4	0.340119		54.46	0.1741	0.02189			0.379004	1770.01	18.2918							0.379004	1668.57	21.7334							0.379004	1732.32	39.1712
	0.69	0.7	0.336583		54.9	0.1596	0.02159			0.381897	1716.73	18.0187							0.381897	1599.32	21.3568							0.381897	1674.67	38.7171
	0.695	0.1	0.331634		55.34	0.1456	0.02129			0.384791	1732.95	17.9135							0.384791	1615.32	21.2308							0.384791	1638.42	38.4057
	0.701	0.4	0.329512		55.78	0.1324	0.02099			0.387684	1722.11	17.9273							0.387684	1645.65	21.3758							0.387684	1621.15	38.3803
	0.706	-0.1	0.329515		56.22	0.1202	0.02072			0.390577	1745.18	17.9558							0.390577	1632.38	21.2738							0.390577	1636.64	38.2893
	0.711	0.9	0.325269		56.66	0.1093	0.02046			0.39347	1724.25	17.8011							0.39347	1605.15	21.1535							0.39347	1675.56	38.2409
	0.716	0.7	0.325269		57.09	0.09954	0.02018			0.396363	1714.91	17.3							0.396363	1619.84	20.6108							0.396363	1660.65	37.227
	0.721	1.5	0.322444		57.53	0.09098	0.01987			0.399256	1674.93	16.9027							0.399256	1587.39	20.1782							0.399256	1626.76	36.4874
	0.727	0.8	0.318198		57.97	0.08338	0.01951			0.40215	1650.22	16.7284							0.40215	1552	19.9768							0.40215	1576.99	36.1731
	0.732	0.9	0.317492		58.41	0.07648	0.01909			0.405043	1668.28	16.6411							0.405043	1555.48	19.8379							0.405043	1562.31	35.7657
	0.737	0.8	0.318198		58.85	0.06999	0.01863			0.407936	1619.13	16.3182							0.407936	1513.47	19.4845							0.407936	1574.23	35.4378
	0.742	0.5	0.312541		59.29	0.06362	0.01815			0.410829	1583.29	16.2283							0.410829	1521.52	19.5501							0.410829	1493.98	35.3568
	0.747	1.2	0.313249		59.73	0.05716	0.01765			0.413722	1568.75	15.9365							0.413722	1477.02	19.1069							0.413722	1545.3	34.871
	0.752	1	0.313249		60.17	0.0505	0.01716			0.416615	1530.68	15.8011							0.416615	1442	19.0475							0.416615	1426.37	34.5105
	0.758	1.2	0.310421		60.61	0.04362	0.01668			0.419509	1509.31	15.5089							0.419509	1432.26	18.7451							0.419509	1423.12	33.9949
	0.763	1.4	0.310421		61.05	0.03661	0.01617			0.422402	1482.76	15.4141							0.422402	1372.02	18.6362							0.422402	1464.97	34.2024
	0.768	0.8	0.309713		61.49	0.02964	0.01557			0.425295	1439.42	15.1744							0.425295	1351.57	18.3339							0.425295	1301.91	33.4463
	0.773	1.2	0.306888		61.93	0.02293	0.01481			0.428188	1416.37	15.1178							0.428188	1338.98	18.3313							0.428188	1387.37	33.7314
	0.778	0.7	0.306884		62.36	0.01674	0.01381			0.431081	1367.55	14.8942							0.431081	1289.35	18.176							0.431081	1348.21	33.3799
	0.783	0.6	0.306884		62.8	0.0113	0.01249			0.433974	1348.64	14.5578							0.433974	1238.76	17.666							0.433974	1325.98	32.6679
	0.789	0.7	0.30335		63.24	0.006809	0.0108			0.436868	1312.37	14.4796							0.436868	1269.99	17.8149							0.436868	1339.34	32.7526
	0.794	0.5	0.302642		63.68	0.00339	0.008712			0.439761	1239.27	14.1606							0.439761	1193.99	17.4963							0.439761	1294.42	32.5063
	0.799	1	0.30335		64.12	0.001118	0.006211			0.442654	1245.73	14.1936							0.442654	1148.83	17.453							0.442654	1233.86	32.3912
	0.804	0.6	0.298399		64.56	1.168e-06	0.003302			0.445547	1197.68	13.9428							0.445547	1135.22	17.2376							0.445547	1188.67	31.9605
	0.809	0.1	0.299817		65	0	0			0.44844	1169.77	13.7658							0.44844	1116.56	17.071							0.44844	1132.63	31.5736
	0.815	0.6	0.298399							0.451333	1140.06	13.857							0.451333	1058.09	17.174							0.451333	1132.92	32.0996
	0.82	-0.2	0.295574							0.454227	1095.43	13.8811							0.454227	1026.41	17.2648							0.454227	1073.56	32.2725
	0.825	0.4	0.295571							0.45712	1088.42	13.76							0.45712	1021.49	17.1841							0.45712	1037.81	31.9693
	0.83	0.4	0.29345							0.460013	1024.01	13.7039							0.460013	992.203	17.2688							0.460013	1029.13	32.294
	0.835	0.2	0.289208							0.462906	1026.34	13.7285							0.462906	967.073	17.2335							0.462906	1005.88	32.3214
	0.84	0.4	0.292036							0.465799	967.49	13.5163							0.465799	908.676	17.1086							0.465799	1039.09	32.2541
	0.846	0.5	0.291328							0.468692	977.175	13.5868							0.468692	915.737	17.0966							0.468692	924.988	32.131
	0.851	1	0.287793							0.471586	940.376	13.3502							0.471586	891.845	16.9329							0.471586	940.359	31.947
	0.856	-0.1	0.289917							0.474479	912.162	13.2614							0.474479	872.145	16.847							0.474479	854.605	31.7115
	0.861	0.5	0.287085							0.477372	898.302	13.2369							0.477372	846.128	16.8087							0.477372	890.686	31.8005
	0.866	0.3	0.286379							0.480265	825.698	13.0929							0.480265	815.518	16.8791							0.480265	824.097	31.8516
	0.872	0.6	0.2885							0.483158	835.843	13.0225							0.483158	785.485	16.6915							0.483158	840.779	31.6307
	0.877	0.4	0.284965							0.486051	806.927	12.8886							0.486051	766.528	16.5735							0.486051	850.639	31.5794
	0.882	0.2	0.284965							0.488944	774.553	12.7773							0.488944	750.4	16.5511							0.488944	801.632	31.4251
	0.887	0.7	0.282843							0.491838	768.696	12.505							0.491838	699.802	16.0903							0.491838	817.006	30.7784
	0.892	-0.2	0.28426							0.494731	765.225	12.322							0.494731	701.445	15.8954							0.494731	764.712	30.3093
	0.897	0.4	0.282137							0.497624	727.357	12.1114							0.497624	698.851	15.7365							0.497624	708.465	29.9649
	0.903	0.4	0.282843							0.500517	710.094	11.9253							0.500517	691.105	15.5723							0.500517	726.929	29.7234
	0.908	0.4	0.280014							0.50341	674.054	11.754							0.50341	655.645	15.3979							0.50341	712.326	29.4945
	0.913	0	0.279308							0.506303	689.808	11.6224							0.506303	628.471	15.1396							0.506303	684.881	28.9164
	0.918	0.9	0.280722							0.509197	646.445	11.4529							0.509197	624.525	15.0521							0.509197	648.128	28.8169
	0.923	0.2	0.277894							0.51209	647.6	11.3647							0.51209	646.451	14.987							0.51209	661.272	28.5646
	0.929	0	0.27648							0.514983	639.878	11.3308							0.514983	605.296	14.8835							0.514983	602.68	28.505
	0.934	0.6	0.277186							0.517876	609.902	11.1504							0.517876	589.812	14.6721							0.517876	572.606	28.1422
	0.939	0.6	0.27648							0.520769	573.844	10.9021							0.520769	548.737	14.4394							0.520769	542.948	27.6722
	0.944	0.2	0.275065							0.523662	560.979	10.7682							0.523662	565.202	14.3767							0.523662	620.791	27.7655
	0.949	0.2	0.275065							0.526556	569.69	10.792							0.526556	538.452	14.2941							0.526556	519.191	27.5077
	0.954	-0.1	0.271533							0.529449	563.897	10.723							0.529449	517.85	14.2305							0.529449	511.04	27.309
	0.96	0.1	0.272237							0.532342	572.277	10.6458							0.532342	530.801	14.0531							0.532342	544.626	27.151
	0.965	0.6	0.271529							0.535235	552.625	10.5417							0.535235	532.395	14.0105							0.535235	544.86	26.9851
	0.97	0.2	0.269409							0.538128	524.638	10.4299							0.538128	509.335	13.899							0.538128	494.252	26.795
	0.975	0.2	0.267994							0.541021	548.918	10.4647							0.541021	528.749	13.8651							0.541021	508.78	26.705
	0.98	-0.2	0.268704							0.543915	521.639	10.3659							0.543915	487.369	13.7879							0.543915	514.894	26.7155
	0.985	0.4	0.267286							0.546808	536.56	10.3668							0.546808	536.296	13.8488							0.546808	543.571	26.7744
	0.991	0.2	0.26658							0.549701	525.579	10.2715							0.549701	493.712	13.6792							0.549701	560.702	26.6081
	0.996	0.4	0.270823							0.552594	531.947	10.3096							0.552594	507.22	13.7377							0.552594	536.894	26.4819
	1	-0.1	0.270118							0.555487	525.115	10.2483							0.555487	489.692	13.6587							0.555487	495.971	26.3757
	1.01	-0.2	0.271533							0.55838	541.048	10.2877							0.55838	495.715	13.6502							0.55838	533.942	26.2973
	1.01	0	0.274361							0.561274	538.655	10.1996							0.561274	512.81	13.542							0.561274	546.317	26.1671
	1.02	0.5	0.274357							0.564167	533.813	10.1794							0.564167	529.524	13.61							0.564167	558.037	26.203
	1.02	-0.2	0.274361							0.56706	552.485	10.2048							0.56706	515.855	13.5415							0.56706	572.751	26.1899
	1.03	-0.4	0.275775							0.569953	553.765	10.1482							0.569953	521.645	13.4771							0.569953	504.537	25.8709
	1.03	0.6	0.274357							0.572846	564.14	10.0978							0.572846	523.341	13.3795							0.572846	566.629	25.8095
	1.04	0.2	0.27648							0.575739	568.553	10.1494							0.575739	531.317	13.4002							0.575739	537.628	25.8013
	1.04	-0.4	0.275775							0.578633	555.669	10.023							0.578633	542.232	13.34							0.578633	574.943	25.7194
	1.05	0	0.274361							0.581526	599.394	10.152							0.581526	548.505	13.3722							0.581526	593.497	25.7219
	1.05	0.6	0.274357							0.584419	572.569	10.0138							0.584419	557.392	13.2582							0.584419	563.935	25.4961
	1.06	-0.2	0.275775							0.587312	600.053	10.0328							0.587312	576.993	13.2436							0.587312	534.34	25.3161
	1.06	0.5	0.273651							0.590205	620.07	10.1196							0.590205	560.362	13.2479							0.590205	609.303	25.5397
	1.07	0.5	0.272943							0.593098	600.248	10.035							0.593098	539.29	13.1574							0.593098	616.389	25.4231
	1.07	0	0.275775							0.595992	616.063	10.0472							0.595992	561.573	13.1982							0.595992	582.585	25.3455
	1.08	0.2	0.273651							0.598885	618.626	10.0616							0.598885	572.275	13.2152							0.598885	591.463	25.3623
	1.08	0	0.275065							0.601778	610.945	9.9596							0.601778	586.848	13.124							0.601778	614.062	25.2627
	1.09	0	0.275065							0.604671	610.143	10.0023							0.604671	580.501	13.17							0.604671	571.838	25.2405
	1.09	0.1	0.273651							0.607564	616.515	10.0163							0.607564	579.402	13.138							0.607564	600.969	25.3004
	1.1	0.2	0.273651							0.610457	612.517	9.94862							0.610457	558.041	13.0511							0.610457	637.212	25.2092
	1.1	0.2	0.275065							0.61335	614.402	9.98257							0.61335	573.43	13.1301							0.61335	585.912	25.1748
	1.11	0.1	0.275065							0.616244	596.403	9.8814							0.616244	548.259	12.9998							0.616244	590.386	25.0613
	1.11	-0.4	0.280018							0.619137	595.223	9.86456							0.619137	566.351	13.0249							0.619137	601.783	25.0998
	1.12	-0.1	0.282846							0.62203	579.506	9.76975							0.62203	564.855	12.9474							0.62203	567.992	24.8741
	1.13	0.1	0.284965							0.624923	572.308	9.75323							0.624923	523.779	12.8623							0.624923	578.092	24.8605
	1.13	0.6	0.285671							0.627816	560.119	9.73197							0.627816	579.89	13.0036							0.627816	568.012	24.8905
	1.14	-0.2	0.287089							0.630709	564.927	9.72318							0.630709	532.132	12.8955							0.630709	530.261	24.8195
	1.14	-0.1	0.289208							0.633603	549.875	9.63275							0.633603	525.873	12.7803							0.633603	566.971	24.7314
	1.15	0	0.288503							0.636496	533.919	9.51575							0.636496	474.775	12.6228							0.636496	594.472	24.5506
	1.15	0.5	0.289208							0.639389	516.592	9.42596							0.639389	475.884	12.5689							0.639389	493.483	24.363
	1.16	-0.4	0.288503							0.642282	493.841	9.41427							0.642282	462.996	12.5688							0.642282	508.186	24.4234
	1.16	0.4	0.2885							0.645175	487.301	9.32919							0.645175	437.87	12.4353							0.645175	465.348	24.2181
	1.17	0.3	0.2885							0.648068	467.354	9.26343							0.648068	432.087	12.45							0.648068	439.397	24.1341
	1.17	0.2	0.289208							0.650962	446.512	9.13212							0.650962	407.712	12.3041							0.650962	456.408	24.0305
	1.18	0.2	0.286379							0.653855	425.423	9.02536							0.653855	408.495	12.2404							0.653855	410.369	23.8476
	1.18	0.1	0.282137							0.656748	416.803	9.01633							0.656748	391.995	12.2317							0.656748	470.263	23.9423
	1.19	0	0.277894							0.659641	408.674	8.9244							0.659641	375.583	12.1122							0.659641	419.048	23.7051
	1.19	0.3	0.279308							0.662534	387.087	8.8997							0.662534	355.065	12.1055							0.662534	361.857	23.7137
	1.2	-0.6	0.281432							0.665427	378.708	8.80166							0.665427	344.357	11.9852							0.665427	353.149	23.5303
	1.2	0.1	0.279308							0.668321	356.189	8.75193							0.668321	329.006	11.9693							0.668321	343.215	23.4511
	1.21	-0.2	0.282846							0.671214	329.605	8.59397							0.671214	327.369	11.8627							0.671214	331.7	23.2596
	1.21	-0.2	0.281432							0.674107	341.854	8.62378							0.674107	297.625	11.7952							0.674107	342.791	23.2703
	1.22	0.2	0.280722							0.677	319.077	8.53892							0.677	307.065	11.8147							0.677	326.565	23.2248
	1.22	0	0.282846							0.679893	298.376	8.46147							0.679893	300.001	11.7699							0.679893	325.905	23.1486
	1.23	0.5	0.283551							0.682786	301.407	8.46635							0.682786	286.905	11.7386							0.682786	308.72	23.1092
	1.23	-0.2	0.279308							0.68568	300.661	8.40342							0.68568	282.465	11.6409							0.68568	323.297	22.9716
	1.24	0.1	0.283551							0.688573	294.912	8.39425							0.688573	272.078	11.6322							0.688573	265.82	22.8341
	1.24	0.2	0.282137							0.691466	279.077	8.31573							0.691466	254.347	11.5396							0.691466	285.781	22.8145
	1.25	0	0.280018							0.694359	276.145	8.27884							0.694359	280.423	11.5343							0.694359	303.163	22.7332
	1.25	0.2	0.283551							0.697252	277.511	8.27126							0.697252	263.839	11.517							0.697252	273.126	22.6896
	1.26	0.1	0.280722							0.700145	264.739	8.21758							0.700145	254.738	11.4966							0.700145	273.314	22.6485
	1.27	0.2	0.280722							0.703039	281.69	8.19929							0.703039	266.608	11.4125							0.703039	244.997	22.4374
	1.27	-0.3	0.282846							0.705932	276.856	8.1787							0.705932	260.068	11.3806							0.705932	289.652	22.5179
	1.28	-0.6	0.282144							0.708825	271.008	8.13149							0.708825	262.807	11.327							0.708825	264.492	22.3025
	1.28	-0.2	0.281432							0.711718	269.293	8.11992							0.711718	236.145	11.2874							0.711718	273.64	22.3578
	1.29	0.1	0.282137							0.714611	276.202	8.15035							0.714611	256.482	11.3178							0.714611	275.661	22.346
	1.29	0.5	0.283551							0.717504	274.324	8.08856							0.717504	255.963	11.2812							0.717504	332.86	22.3549
	1.3	0	0.289208							0.720398	287.238	8.10885							0.720398	286.519	11.2573							0.720398	335.839	22.2445
	1.3	-0.2	0.289917							0.723291	292.74	8.11434							0.723291	243.438	11.1768							0.723291	283.252	22.1783
	1.31	-0.2	0.289917							0.726184	289.342	8.0779							0.726184	292.182	11.2318							0.726184	297.105	22.1625
	1.31	0.3	0.29345							0.729077	292.284	8.06802							0.729077	274.519	11.2066							0.729077	321.828	22.1301
	1.32	0.3	0.292742							0.73197	295.026	8.09688							0.73197	289.128	11.2503							0.73197	296.551	22.0814
	1.32	0.2	0.295574							0.734863	302.657	8.06349							0.734863	291.019	11.1581							0.734863	357.168	22.0171
	1.33	0	0.296988							0.737756	305.108	8.04644							0.737756	287.676	11.128							0.737756	262.371	21.8254
	1.33	-0.2	0.298402							0.74065	316.172	8.04184							0.74065	305.971	11.1204							0.74065	330.995	21.8538
	1.34	-0.2	0.295574							0.743543	317.17	8.06602							0.743543	306.345	11.1328							0.743543	313.934	21.8747
	1.34	0	0.300521							0.746436	335.616	8.09942							0.746436	296.178	11.109							0.746436	346.478	21.896
	1.35	-0.1	0.299817							0.749329	320.793	8.0496							0.749329	330.694	11.1594							0.749329	304.255	21.7906
	1.35	0	0.299107							0.752222	332.057	8.06068							0.752222	307.549	11.0658							0.752222	310.228	21.7695
	1.36	0.1	0.295574							0.755115	326.264	7.96657							0.755115	310.054	11.0032							0.755115	333.065	21.6115
	1.36	0.1	0.29416							0.758009	329.443	8.03105							0.758009	329.478	11.0716							0.758009	342.368	21.696
	1.37	-0.1	0.291331							0.760902	334.493	7.98359							0.760902	331.935	11.0041							0.760902	314.592	21.5157
	1.37	-0.1	0.292746							0.763795	350.267	8.04342							0.763795	329.265	11.0041							0.763795	349.981	21.6211
	1.38	-0.1	0.289917							0.766688	328.525	7.97338							0.766688	317.981	11.0138							0.766688	348.002	21.6022
	1.38	0.1	0.287793							0.769581	316.077	7.90151							0.769581	302.725	10.9122							0.769581	362.942	21.556
	1.39	-0.4	0.288503							0.772474	335.306	7.9514							0.772474	291.84	10.8933							0.772474	321.2	21.4517
	1.39	0.2	0.289208							0.775368	328.73	7.86678							0.775368	311.554	10.8707							0.775368	344.605	21.3519
	1.4	-0.1	0.286379							0.778261	322.441	7.84583							0.778261	315.725	10.8598							0.778261	329.446	21.2837
	1.4	-0.1	0.287089							0.781154	325.199	7.87502							0.781154	285.163	10.8198							0.781154	318.86	21.3277
	1.41	-0.2	0.287089							0.784047	303.495	7.80291							0.784047	298.698	10.8276							0.784047	312.063	21.2537
	1.42	-0.5	0.28426							0.78694	322.535	7.82539							0.78694	294.154	10.7747							0.78694	309.221	21.2001
	1.42	-0.1	0.287089							0.789833	301.921	7.72997							0.789833	267.09	10.6681							0.789833	316.672	21.0953
	1.43	-0.1	0.28426							0.792727	290.682	7.69402							0.792727	283.675	10.7097							0.792727	330.437	21.0693
	1.43	-0.2	0.282846							0.79562	295.103	7.68797							0.79562	267.739	10.6381							0.79562	331.863	21.0498
	1.44	-0.1	0.284965							0.798513	288.853	7.65865							0.798513	263.268	10.646							0.798513	306.858	20.9722
	1.44	0.4	0.282843							0.801406	271.21	7.61595							0.801406	249.215	10.608							0.801406	320.32	21.0245
	1.45	0.1	0.282137							0.804299	264.495	7.5496							0.804299	274.341	10.5778							0.804299	299.159	20.871
	1.45	-0.2	0.282137							0.807192	259.912	7.52337							0.807192	261.32	10.5312							0.807192	291.034	20.8145
	1.46	0.3	0.282137							0.810086	263.443	7.51439							0.810086	251.22	10.5026							0.810086	304.652	20.7776
	1.46	0	0.280018							0.812979	252.206	7.47217							0.812979	236.22	10.4509							0.812979	256.591	20.6741
	1.47	-0.1	0.282137							0.815872	245.415	7.43329							0.815872	222.373	10.3975							0.815872	321.774	20.6771
	1.47	0.4	0.280722							0.818765	245.391	7.45588							0.818765	239.349	10.44							0.818765	257.901	20.6464
	1.48	-0.8	0.279315							0.821658	250.029	7.4539							0.821658	222.943	10.4041							0.821658	233.577	20.5783
	1.48	0.1	0.280018							0.824551	225.555	7.30947							0.824551	226.66	10.3311							0.824551	270.354	20.45
	1.49	-0.4	0.278604							0.827445	222.945	7.3019							0.827445	203.053	10.2629							0.827445	224.126	20.3508
	1.49	-0.3	0.278604							0.830338	228.587	7.29312							0.830338	214.809	10.246							0.830338	210.025	20.3092
	1.5	0	0.279308							0.833231	220.358	7.3167							0.833231	212.95	10.3108							0.833231	248.608	20.4291
	1.5	0.6	0.277186							0.836124	215.651	7.36005							0.836124	219.197	10.4044							0.836124	223.015	20.6052
	1.51	0.2	0.27648							0.839017	207.37	7.36054							0.839017	194.956	10.3852							0.839017	218.819	20.6691
	1.51	0.4	0.280014							0.84191	208.094	7.37711							0.84191	206.469	10.444							0.84191	211.951	20.6854
	1.52	-0.1	0.277894							0.844804	205.052	7.36885							0.844804	206.422	10.4348							0.844804	198.711	20.6837
	1.52	-0.3	0.277189							0.847697	202.05	7.40932							0.847697	191.506	10.4634							0.847697	198.691	20.7788
	1.53	0.1	0.277894							0.85059	201.865	7.42848							0.85059	197.771	10.4981							0.85059	192.455	20.8121
	1.53	-0.3	0.278604							0.853483	214.57	7.43287							0.853483	182.672	10.4326							0.853483	230.105	20.7981
	1.54	0.1	0.275065							0.856376	196.539	7.4157							0.856376	217.006	10.5235							0.856376	196.82	20.8213
	1.54	0.3	0.27648							0.859269	186.672	7.36106							0.859269	167.299	10.4129							0.859269	188.377	20.7028
	1.55	0	0.27648							0.862162	204.749	7.43349							0.862162	205.166	10.5177							0.862162	152.405	20.7756
	1.56	-0.1	0.275775							0.865056	191.625	7.39095							0.865056	208.546	10.5182							0.865056	219.165	20.8226
	1.56	0.1	0.277189							0.867949	182.977	7.40958							0.867949	188.262	10.5326							0.867949	178.321	20.8502
	1.57	-0.3	0.277189							0.870842	197.983	7.43773							0.870842	196.905	10.5328							0.870842	167.937	20.8145
	1.57	-0.1	0.273651							0.873735	186.071	7.36286							0.873735	181.409	10.4563							0.873735	203.845	20.8075
	1.58	0.1	0.27648							0.876628	197.755	7.45641							0.876628	184.302	10.5176							0.876628	223.912	20.9763
	1.58	0	0.275775							0.879521	184.962	7.36714							0.879521	170.565	10.4457							0.879521	214.072	20.8296
	1.59	0	0.274361							0.882415	178.045	7.38937							0.882415	162.616	10.474							0.882415	180.326	20.8789
	1.59	-0.8	0.275073							0.885308	186.873	7.40549							0.885308	184.605	10.503							0.885308	213.694	20.8495
	1.6	-0.8	0.275073							0.888201	190.63	7.41195							0.888201	185.461	10.5206							0.888201	219.592	20.9252
	1.6	0.1	0.272237							0.891094	199.233	7.41381							0.891094	203.948	10.5282							0.891094	217.251	20.8522
	1.61	-0.4	0.275775							0.893987	193.672	7.38485							0.893987	171.633	10.4442							0.893987	229.7	20.8584
	1.61	-0.1	0.274361							0.89688	188.016	7.40928							0.89688	188.116	10.5107							0.89688	218.528	20.9123
	1.62	-0.2	0.272237							0.899774	188.155	7.39077							0.899774	178.345	10.4848							0.899774	233.363	20.9226
	1.62	-0.3	0.274361							0.902667	187.969	7.38455							0.902667	169.482	10.4547							0.902667	201.549	20.85
	1.63	-0.4	0.272947							0.90556	190.502	7.29311							0.90556	188.983	10.3574							0.90556	196.56	20.528
	1.63	0.2	0.272237							0.908453	181.29	7.20773							0.908453	184.685	10.2487							0.908453	241.966	20.4351
	1.64	0	0.273651							0.911346	193.619	7.21638							0.911346	205.292	10.2376							0.911346	204.229	20.3282
	1.64	-0.2	0.271533							0.914239	192.998	7.15546							0.914239	192.514	10.144							0.914239	172.038	20.1271
	1.65	0	0.270823							0.917133	194.013	7.12723							0.917133	176.633	10.0876							0.917133	189.414	20.0446
	1.65	0.5	0.272943							0.920026	166.79	7.06612							0.920026	175.962	10.1189							0.920026	204.232	20.1653
	1.66	-0.2	0.271533							0.922919	195.005	7.08599							0.922919	190.243	10.0573							0.922919	212.783	19.9834
	1.66	-0.1	0.271533							0.925812	182.35	7.06098							0.925812	178.544	9.99905							0.925812	232.638	19.9569
	1.67	-0.2	0.272237							0.928705	189.771	7.03953							0.928705	171.431	9.97468							0.928705	204.492	19.8945
	1.67	0	0.270823							0.931598	173.23	6.96652							0.931598	170.228	9.92812							0.931598	163.514	19.6865
	1.68	-0.1	0.270823							0.934492	176.691	6.98979							0.934492	182.772	9.96852							0.934492	211.243	19.806
	1.68	-0.6	0.271533							0.937385	174.751	6.96289							0.937385	177.945	9.92529							0.937385	203.274	19.7944
	1.69	-0.1	0.268704							0.940278	186.508	7.06431							0.940278	153.891	9.99682							0.940278	170.954	19.8633
	1.7	-0.3	0.270118							0.943171	172.817	7.05724							0.943171	174.545	10.0363							0.943171	219.929	19.9809
	1.7	-0.2	0.270823							0.946064	167.305	7.06563							0.946064	165.162	10.0748							0.946064	178.677	20.0179
	1.71	0	0.268704							0.948957	177.677	7.13824							0.948957	170.951	10.1287							0.948957	188.468	20.1759
	1.71	-0.2	0.271533							0.951851	176.08	7.16996							0.951851	177.656	10.1851							0.951851	212.18	20.3354
	1.72	-0.6	0.268704							0.954744	165.773	7.18263							0.954744	169.355	10.2412							0.954744	242.362	20.5342
	1.72	0.1	0.265166							0.957637	177.518	7.23217							0.957637	165.137	10.2814							0.957637	185.497	20.4468
	1.73	-0.5	0.269416							0.96053	161.425	7.17879							0.96053	149.824	10.2339							0.96053	164.681	20.4116
	1.73	-0.3	0.268704							0.963423	155.382	7.26117							0.963423	173.532	10.3815							0.963423	213.022	20.6962
	1.74	0.3	0.26658							0.966316	167.422	7.26954							0.966316	158.851	10.3534							0.966316	160.431	20.5629
	1.74	0.1	0.26658							0.969209	155.486	7.25431							0.969209	140.149	10.3416							0.969209	199.462	20.6951
	1.75	-0.4	0.268002							0.972103	154.776	7.25889							0.972103	161.592	10.3958							0.972103	175.165	20.6865
	1.75	0.1	0.26658							0.974996	157.641	7.25873							0.974996	141.52	10.3354							0.974996	183.665	20.6656
	1.76	-0.1	0.268704							0.977889	151.009	7.25171							0.977889	166.853	10.407							0.977889	146.44	20.62
	1.76	-0.2	0.265876							0.980782	157.66	7.28815							0.980782	154.715	10.403							0.980782	199.418	20.7575
	1.77	-0.4	0.264462							0.983675	144.499	7.29455							0.983675	133.727	10.4075							0.983675	182.443	20.8229
	1.77	0.2	0.265166							0.986568	157.621	7.2877							0.986568	141.935	10.3897							0.986568	163.715	20.7464
	1.78	-0.1	0.265876							0.989462	151.554	7.25617							0.989462	138.055	10.3454							0.989462	152.235	20.6841
	1.78	0.3	0.263752							0.992355	149.876	7.2081							0.992355	140.871	10.3202							0.992355	172.848	20.5944
	1.79	-0.1	0.264462							0.995248	145.631	7.17572							0.995248	127.567	10.2294							0.995248	126.783	20.3859
	1.79	-0.2	0.264462							0.998141	146.13	7.17786							0.998141	152.718	10.2934							0.998141	178.56	20.5612
	1.8	-0.2	0.263047							1.00103	130.743	7.1023							1.00103	122.403	10.2129							1.00103	116.22	20.3663
	1.8	-0.5	0.263759							1.00393	125.694	7.06804							1.00393	123.349	10.1631							1.00393	157.341	20.3365
	1.81	-0.2	0.263047							1.00682	134.008	7.01262							1.00682	141.307	10.0926							1.00682	149.332	20.1177
	1.81	-0.2	0.263047							1.00971	140.538	6.9353							1.00971	134.142	9.95045							1.00971	144.582	19.9154
	1.82	0.2	0.262338							1.01261	137.499	6.9013							1.01261	128.403	9.88389							1.01261	172.003	19.7702
	1.82	-0.3	0.263047							1.0155	122.924	6.84581							1.0155	123.823	9.84946							1.0155	161.723	19.734
	1.83	-0.3	0.260219							1.01839	131.083	6.82827							1.01839	124.557	9.80878							1.01839	158.121	19.6249
	1.83	-0.2	0.263047							1.02129	129.73	6.7935							1.02129	135.48	9.78275							1.02129	177.966	19.5893
	1.84	-0.1	0.261633							1.02418	134.701	6.79027							1.02418	131.27	9.75914							1.02418	138.943	19.4981
	1.85	-0.5	0.260931							1.02707	127.409	6.74639							1.02707	116.837	9.66963							1.02707	127.948	19.3401
	1.85	-0.4	0.261633							1.02997	123.58	6.70211							1.02997	120.005	9.64106							1.02997	157.352	19.3294
	1.86	-0.1	0.260923							1.03286	120.865	6.68329							1.03286	133.322	9.64585							1.03286	145.663	19.2866
	1.86	-0.2	0.260219							1.03575	120.176	6.66469							1.03575	121.812	9.59842							1.03575	157.435	19.2724
	1.87	-0.3	0.261633							1.03865	119.293	6.65318							1.03865	129.519	9.59671							1.03865	135.771	19.1891
	1.87	0.2	0.259509							1.04154	126.352	6.64717							1.04154	111.567	9.53381							1.04154	144.411	19.1329
	1.88	-0.4	0.258805							1.04443	125.014	6.60222							1.04443	123.425	9.51303							1.04443	165.412	19.0843
	1.88	0.2	0.26163							1.04732	126.919	6.60683							1.04732	120.996	9.48685							1.04732	133.311	18.9985
	1.89	-0.3	0.258805							1.05022	124.176	6.55168							1.05022	131.725	9.44961							1.05022	187.652	18.9746
	1.89	-0.3	0.258805							1.05311	126.463	6.59547							1.05311	113.666	9.44805							1.05311	156.64	18.9611
	1.9	-0.2	0.260219							1.056	128.586	6.56058							1.056	135.714	9.44943							1.056	168.36	18.8872
	1.9	-0.2	0.260219							1.0589	132.1	6.54188							1.0589	146.499	9.39272							1.0589	119.272	18.7332
	1.91	0	0.258095							1.06179	124.13	6.50519							1.06179	114.421	9.35445							1.06179	190.808	18.8096
	1.91	0.2	0.260215							1.06468	139.569	6.54294							1.06468	140.517	9.35805							1.06468	146.548	18.7022
	1.92	-0.1	0.257391							1.06758	116.963	6.4453							1.06758	135.311	9.33158							1.06758	128.337	18.5887
	1.92	0.3	0.256681							1.07047	116.829	6.45264							1.07047	129.786	9.32748							1.07047	139.821	18.6104
	1.93	-0.1	0.259509							1.07336	127.829	6.46708							1.07336	106.209	9.27531							1.07336	148.198	18.5742
	1.93	0.2	0.258095							1.07626	118.398	6.41564							1.07626	114.159	9.2331							1.07626	142.626	18.4948
	1.94	0.3	0.256681							1.07915	134.292	6.46194							1.07915	142.304	9.2887							1.07915	134.915	18.5125
	1.94	-0.6	0.258805							1.08204	120.781	6.36926							1.08204	123.979	9.21032							1.08204	145.229	18.4007
	1.95	-0.2	0.258095							1.08494	138.792	6.41936							1.08494	117.471	9.17049							1.08494	133.501	18.3929
	1.95	0.3	0.256681							1.08783	130.145	6.41021							1.08783	121.978	9.19415							1.08783	148.614	18.4571
	1.96	-0.2	0.258095							1.09072	135.661	6.3751							1.09072	121.603	9.14371							1.09072	149.638	18.2664
	1.96	-0.4	0.257391							1.09362	127.178	6.34662							1.09362	123.015	9.13638							1.09362	171.101	18.3332
	1.97	0.1	0.255977							1.09651	121.302	6.33037							1.09651	111.883	9.11201							1.09651	156.488	18.3017
	1.97	-0.3	0.257391							1.0994	132.959	6.34584							1.0994	108.483	9.07156							1.0994	141.742	18.1777
	1.98	-0.3	0.258095							1.10229	124.289	6.31953							1.10229	109.663	9.07085							1.10229	146.603	18.202
	1.99	-0.5	0.255274							1.10519	122.421	6.28057							1.10519	122.877	9.0304							1.10519	149.666	18.0726
	1.99	-0.3	0.257391							1.10808	127.104	6.3056							1.10808	107.241	9.04198							1.10808	149.642	18.1553
	2	-0.4	0.255977							1.11097	125.542	6.292							1.11097	119.011	9.04357							1.11097	125.309	18.0562
	2	-0.5	0.255977							1.11387	121.532	6.25645							1.11387	125.638	9.0333							1.11387	179.769	18.1073
	2.01	-0.1	0.256681							1.11676	117.67	6.24875							1.11676	113.418	9.01804							1.11676	130.629	18.0268
	2.01	0.2	0.253852							1.11965	118.456	6.22725							1.11965	107.648	8.95454							1.11965	134.725	17.9536
	2.02	-0.3	0.255977							1.12255	119.162	6.25844							1.12255	128.558	9.00982							1.12255	165.377	18.0773
	2.02	-0.2	0.255977							1.12544	116.499	6.20613							1.12544	100.422	8.93127							1.12544	127.983	17.9206
	2.03	0	0.252438							1.12833	118.228	6.20273							1.12833	128.49	8.9504							1.12833	122.966	17.9004
	2.03	-0.3	0.254562							1.13123	127.301	6.21799							1.13123	126	8.96606							1.13123	170.194	17.9325
	2.04	0.1	0.256681							1.13412	113.733	6.15707							1.13412	106.23	8.90159							1.13412	116.966	17.7626
	2.04	-0.3	0.254562							1.13701	109.367	6.16162							1.13701	116.847	8.89955							1.13701	143.209	17.8305
	2.05	-0.1	0.255977							1.13991	102.438	6.09585							1.13991	118.742	8.85405							1.13991	140.183	17.7181
	2.05	-0.2	0.254562							1.1428	107.668	6.10936							1.1428	129.93	8.87292							1.1428	141.289	17.7023
	2.06	-0.5	0.253148							1.14569	110.087	6.12684							1.14569	105.107	8.85026							1.14569	133.708	17.7582
	2.06	-0.1	0.254562							1.14859	117.685	6.11824							1.14859	104.654	8.80316							1.14859	129.195	17.6838
	2.07	0.1	0.253852							1.15148	111.214	6.08496							1.15148	117.993	8.80094							1.15148	120.932	17.6095
	2.07	-0.3	0.253148							1.15437	103.343	6.07553							1.15437	97.7008	8.7805							1.15437	116.332	17.6184
	2.08	-0.6	0.254562							1.15727	114.853	6.07011							1.15727	116.882	8.75888							1.15727	115.089	17.5276
	2.08	-0.3	0.254562							1.16016	105.093	6.0787							1.16016	97.0362	8.78191							1.16016	144.277	17.6105
	2.09	-0.1	0.252438							1.16305	98.7627	6.01228							1.16305	105.691	8.69507							1.16305	116.874	17.4134
	2.09	0	0.253148							1.16594	106.334	6.04154							1.16594	111.561	8.74681							1.16594	109.26	17.4697
	2.1	-0.3	0.254562							1.16884	91.0339	5.98036							1.16884	112.105	8.71537							1.16884	112.245	17.4065
	2.1	-0.2	0.251734							1.17173	95.5835	5.97511							1.17173	101.612	8.66555							1.17173	136.895	17.3869
	2.11	0	0.256681							1.17462	92.3454	5.96392							1.17462	102.451	8.65615							1.17462	87.3985	17.3011
	2.11	-0.1	0.258095							1.17752	104.344	5.97466							1.17752	77.5331	8.59591							1.17752	118.978	17.2955
	2.12	0.1	0.260923							1.18041	95.9462	5.95707							1.18041	93.1777	8.64093							1.18041	123.475	17.3772
	2.12	-0.4	0.264462							1.1833	95.0915	5.95336							1.1833	85.1515	8.59572							1.1833	138.999	17.354
	2.13	-0.4	0.264462							1.1862	98.2104	5.92343							1.1862	102.376	8.58412							1.1862	138.995	17.2281
	2.14	-0.3	0.265876							1.18909	103.943	5.95944							1.18909	99.6985	8.60648							1.18909	113.963	17.2238
	2.14	-0.3	0.26729							1.19198	88.8458	5.87902							1.19198	84.8885	8.52591							1.19198	111.895	17.1365
	2.15	0.1	0.269409							1.19488	97.8427	5.92795							1.19488	91.3315	8.56001							1.19488	113.08	17.193
	2.15	0.1	0.269409							1.19777	90.0154	5.87522							1.19777	80.7815	8.51295							1.19777	100.838	17.0931
	2.16	-0.6	0.272244							1.20066	85.3881	5.85657							1.20066	101.742	8.53928							1.20066	124.075	17.1001
	2.16	0.3	0.271529							1.20356	98.9423	5.88436							1.20356	88.4131	8.50493							1.20356	120.525	17.1084
	2.17	0	0.271533							1.20645	86.9165	5.83383							1.20645	90.8038	8.47918							1.20645	90.3954	16.9818
	2.17	0.3	0.274357							1.20934	88.065	5.84424							1.20934	83.9131	8.46305							1.20934	95.9015	17.0193
	2.18	-0.1	0.270118							1.21224	81.5446	5.80031							1.21224	86.8085	8.44422							1.21224	96.9677	16.9703
	2.18	-0.1	0.265876							1.21513	87.1058	5.82548							1.21513	96.8031	8.49379							1.21513	67.7523	16.9676
	2.19	-0.5	0.265876							1.21802	78.5685	5.80269							1.21802	84.1346	8.45047							1.21802	104.195	16.9859
	2.19	-0.7	0.263759							1.22091	85.2419	5.77102							1.22091	90.6223	8.39733							1.22091	108.808	16.8501
	2.2	0	0.262338							1.22381	70.6296	5.74571							1.22381	57.9162	8.36254							1.22381	112.42	16.8713
	2.2	0.2	0.262338							1.2267	86.835	5.76955							1.2267	89.9469	8.39768							1.2267	120.418	16.8558
	2.21	-0.5	0.260219							1.22959	83.1019	5.7715							1.22959	84.9215	8.38959							1.22959	124.371	16.8641
	2.21	-0.6	0.258103							1.23249	83.0011	5.76546							1.23249	81.0892	8.37956							1.23249	98.1861	16.8526
	2.22	-0.2	0.260923							1.23538	75.4635	5.69705							1.23538	76.7946	8.30125							1.23538	100.505	16.7002
	2.22	-0.2	0.259509							1.23827	81.5908	5.74486							1.23827	83.3577	8.35317							1.23827	100.114	16.7617
	2.23	-0.3	0.257391							1.24117	84.9711	5.72936							1.24117	101.583	8.34185							1.24117	130.446	16.7431
	2.23	-0.1	0.259509							1.24406	96.055	5.73856							1.24406	75.3108	8.28553							1.24406	97.3461	16.6945
	2.24	-0.2	0.258805							1.24695	76.0804	5.70559							1.24695	88.6385	8.32694							1.24695	134.254	16.731
	2.24	-0.1	0.257391							1.24985	89.8465	5.70346							1.24985	79.7815	8.2612							1.24985	98.5292	16.6067
	2.25	0	0.256681							1.25274	82.8785	5.71004							1.25274	74.6085	8.29018							1.25274	118.872	16.731
	2.25	0	0.255977							1.25563	81.8204	5.68102							1.25563	89.6731	8.25941							1.25563	122.777	16.6018
	2.26	-0.6	0.255274							1.25853	73.8154	5.63483							1.25853	79.8792	8.20508							1.25853	92.9431	16.5045
	2.26	-0.2	0.256681							1.26142	78.7035	5.6579							1.26142	85.6169	8.24359							1.26142	78.78	16.5222
	2.27	0.2	0.255267							1.26431	85.4735	5.65278							1.26431	84.1223	8.19994							1.26431	101.94	16.493
	2.28	-0.3	0.253852							1.26721	78.0269	5.65111							1.26721	84.3862	8.2527							1.26721	148.015	16.627
	2.28	-0.4	0.257391							1.2701	76.4646	5.60161							1.2701	82.6338	8.1577							1.2701	111.42	16.3951
	2.29	0.2	0.255267							1.27299	82.5911	5.60995							1.27299	77.4392	8.15551							1.27299	105.403	16.4188
	2.29	-0.2	0.254562							1.27588	76.3496	5.61214							1.27588	82.4808	8.17646							1.27588	73.74	16.4129
	2.3	0.1	0.255977							1.27878	78.9373	5.58099							1.27878	75.2208	8.10697							1.27878	85.8461	16.306
	2.3	0	0.253852							1.28167	68.4231	5.56405							1.28167	85.1277	8.13729							1.28167	117.866	16.3772
	2.31	0	0.253148							1.28456	86.79	5.57934							1.28456	84.2946	8.09777							1.28456	120.654	16.3124
	2.31	0.4	0.255267							1.28746	89.0108	5.58705							1.28746	75.3439	8.10195							1.28746	112.159	16.2888
	2.32	-0.2	0.252438							1.29035	83.7685	5.57812							1.29035	91.91	8.13152							1.29035	107.001	16.3134
	2.32	0	0.252438							1.29324	85.93	5.54988							1.29324	92.1839	8.07286							1.29324	86.7738	16.1699
	2.33	-0.1	0.254562							1.29614	66.0146	5.49171							1.29614	81.8269	8.04329							1.29614	108.203	16.1678
	2.33	-0.1	0.252438							1.29903	79.7269	5.53381							1.29903	66.4969	8.04185							1.29903	82.8385	16.1582
	2.34	0	0.253852							1.30192	84.0661	5.55293							1.30192	71.8362	8.05138							1.30192	84.7785	16.1809
	2.34	-0.1	0.253852							1.30482	81.8615	5.53156							1.30482	75.5939	8.0322							1.30482	130.609	16.186
	2.35	0.4	0.251024							1.30771	86.4942	5.524							1.30771	75.8338	8.00332							1.30771	113.777	16.1084
	2.35	-0.2	0.252438							1.3106	86.51	5.52396							1.3106	86.4923	8.02097							1.3106	116.912	16.1276
	2.36	0	0.252438							1.3135	76.1542	5.49543							1.3135	85.4054	8.02178							1.3135	125.357	16.1323
	2.36	-0.2	0.25032							1.31639	68.7258	5.46539							1.31639	84.3723	7.97254							1.31639	84.3323	16.0128
	2.37	-0.2	0.252438							1.31928	78.6762	5.50391							1.31928	72.0385	8.00133							1.31928	131.729	16.1265
	2.37	-0.3	0.251734							1.32218	77.1785	5.47467							1.32218	75.3846	7.97742							1.32218	101.165	16.0501
	2.38	0	0.25032							1.32507	78.4446	5.4904							1.32507	78.7315	7.98282							1.32507	92.8015	16.0723
	2.38	-0.4	0.251024							1.32796	81.6373	5.48445							1.32796	86.8623	7.99209							1.32796	94.4477	16.0149
	2.39	-0.1	0.252438							1.33085	84.3923	5.47875							1.33085	84.4585	7.96539							1.33085	110.917	16.0185
	2.39	-0.3	0.25032							1.33375	78.5558	5.4641							1.33375	78.8669	7.95797							1.33375	117.971	16.0091
	2.4	-0.6	0.25032							1.33664	80.5362	5.46574							1.33664	74.4554	7.95465							1.33664	113.541	16.0302
	2.4	-0.2	0.251024							1.33953	80.9204	5.44807							1.33953	82.2054	7.91772							1.33953	98.7908	15.9199
	2.41	-0.8	0.248203							1.34243	77.4219	5.4416							1.34243	70.4608	7.92266							1.34243	64.7123	15.9044
	2.41	-0.1	0.25032							1.34532	76.1446	5.41276							1.34532	64.2085	7.87134							1.34532	100.203	15.8555
	2.42	-0.2	0.24961							1.34821	74.4588	5.41064							1.34821	73.1546	7.89409							1.34821	110.832	15.8602
	2.43	-0.8	0.248906							1.35111	77.7204	5.41058							1.35111	73.4285	7.86338							1.35111	109.712	15.8779
	2.43	-0.3	0.248906							1.354	74.0208	5.39434							1.354	67.0915	7.86415							1.354	72.6338	15.7774
	2.44	-0.6	0.25032							1.35689	76.0496	5.40406							1.35689	74.22	7.84742							1.35689	99.4831	15.7675
	2.44	0.2	0.246781							1.35979	74.2469	5.38228							1.35979	76.8369	7.83448							1.35979	108.075	15.7768
	2.45	-0.1	0.248196							1.36268	63.2331	5.35044							1.36268	68.3546	7.80771							1.36268	80.2169	15.7153
	2.45	0	0.246781							1.36557	67.4561	5.34895							1.36557	63.2877	7.79236							1.36557	68.0154	15.6885
	2.46	-0.3	0.246077							1.36847	71.0008	5.34557							1.36847	78.3838	7.81538							1.36847	73.4523	15.7034
	2.46	-0.3	0.247491							1.37136	66.8481	5.33662							1.37136	69.4915	7.78352							1.37136	81.3646	15.6555
	2.47	-0.2	0.246077							1.37425	63.6746	5.33071							1.37425	73.6523	7.80685							1.37425	79.9908	15.6826
	2.47	-0.6	0.244663							1.37715	68.6769	5.32451							1.37715	75.61	7.7552							1.37715	64.0185	15.566
	2.48	-0.5	0.246077							1.38004	77.5981	5.34271							1.38004	77.4115	7.77003							1.38004	101.552	15.6271
	2.48	-0.6	0.245375							1.38293	66.4285	5.29586							1.38293	74.5823	7.74764							1.38293	74.0985	15.5561
	2.49	-0.2	0.245367							1.38582	74.2327	5.3372							1.38582	72.2608	7.76755							1.38582	99.3739	15.5948
	2.49	0.3	0.246781							1.38872	61.9104	5.29411							1.38872	88.4992	7.7654							1.38872	85.86	15.5722
	2.5	0	0.243953							1.39161	71.3962	5.31446							1.39161	77.9946	7.75019							1.39161	80.4923	15.5579
	2.5	-0.1	0.245367							1.3945	65.6246	5.30449							1.3945	64.3885	7.74396							1.3945	107.925	15.6298
	2.51	-0.3	0.244663							1.3974	64.7758	5.27113							1.3974	73.9023	7.71598							1.3974	77.6431	15.4829
	2.51	-0.1	0.245367							1.40029	72.1188	5.30208							1.40029	88.4839	7.74914							1.40029	84.6246	15.5355
	2.52	0	0.243953							1.40318	68.3954	5.28826							1.40318	57.5061	7.70329							1.40318	54.7154	15.4714
	2.52	-0.4	0.246077							1.40608	69.2819	5.27686							1.40608	69.4931	7.69812							1.40608	93.2661	15.5122
	2.53	-0.4	0.243249							1.40897	54.8665	5.24079							1.40897	76.6785	7.69185							1.40897	106.194	15.4884
	2.53	-0.2	0.243953							1.41186	60.8727	5.23773							1.41186	66.2623	7.67583							1.41186	97.9661	15.4529
	2.54	-0.4	0.244663							1.41476	67.5961	5.25042							1.41476	58.75	7.66188							1.41476	70.6492	15.4038
	2.54	0	0.243953							1.41765	65.3712	5.24006							1.41765	84.1192	7.67939							1.41765	87.6677	15.4316
	2.55	-0.1	0.242539							1.42054	65.2569	5.23966							1.42054	70.5792	7.65369							1.42054	86.2754	15.3976
	2.55	-0.2	0.244663							1.42344	66.9115	5.24675							1.42344	59.1962	7.64							1.42344	72.9585	15.3638
	2.56	-0.3	0.243249							1.42633	76.2781	5.2386							1.42633	66.9	7.62026							1.42633	78.8769	15.3313
	2.57	-0.5	0.241835							1.42922	70.7431	5.23942							1.42922	74.84	7.65257							1.42922	97.6554	15.3721
	2.57	0	0.243953							1.43212	62.7196	5.20165							1.43212	51.7485	7.5715							1.43212	105.609	15.292
	2.58	-0.3	0.25032							1.43501	59.1739	5.19728							1.43501	68.5862	7.61695							1.43501	69.5354	15.3153
	2.58	-0.6	0.25032							1.4379	66.9885	5.20421							1.4379	66.1808	7.59714							1.4379	95.5246	15.2872
	2.59	-0.1	0.253852							1.4408	68.0485	5.19735							1.4408	74.5423	7.58868							1.4408	91.6138	15.2537
	2.59	-0.2	0.255267							1.44369	66.7796	5.20198							1.44369	55.1854	7.58919							1.44369	107.841	15.2797
	2.6	0	0.255267							1.44658	65.0042	5.18446							1.44658	59.7385	7.55803							1.44658	116.674	15.2499
	2.6	-0.1	0.252438							1.44947	57.0485	5.22209							1.44947	70.6646	7.6477							1.44947	81.1338	15.3885
	2.61	-0.5	0.247491							1.45237	73.9865	5.27409							1.45237	68.7608	7.67133							1.45237	90.84	15.4539
	2.61	-0.1	0.25032							1.45526	64.5935	5.27096							1.45526	67.9723	7.69201							1.45526	77.0092	15.4796
	2.62	0.1	0.248196							1.45815	58.1515	5.26867							1.45815	57.3108	7.69285							1.45815	80.3015	15.4875
	2.62	0	0.245367							1.46105	63.7408	5.27379							1.46105	69.4446	7.71226							1.46105	73.2708	15.4841
	2.63	-0.3	0.246077							1.46394	65.2285	5.29505							1.46394	54.4923	7.72046							1.46394	71.7585	15.5238
	2.63	-0.3	0.247491							1.46683	64.6439	5.28191							1.46683	72.11	7.73122							1.46683	98.4892	15.5225
	2.64	-0.7	0.245375							1.46973	71.0942	5.3142							1.46973	56.8638	7.72913							1.46973	54.1615	15.5567
	2.64	-0.8	0.246077							1.47262	66.1273	5.31142							1.47262	67.1415	7.76575							1.47262	87.6646	15.6034
	2.65	-0.2	0.246781							1.47551	62.5096	5.2918							1.47551	67.1485	7.74312							1.47551	94.8862	15.5674
	2.65	-0.3	0.244663							1.47841	70.9715	5.34085							1.47841	63.5569	7.76938							1.47841	78.0215	15.6385
	2.66	0.1	0.245367							1.4813	55.615	5.27409							1.4813	56.2062	7.73388							1.4813	79.5708	15.545
	2.66	0	0.246781							1.48419	65.9508	5.32753							1.48419	54.4061	7.76346							1.48419	84.7538	15.6406
	2.67	-0.2	0.244663							1.48709	60.7708	5.32151							1.48709	60.9239	7.78033							1.48709	95.9462	15.6722
	2.67	0	0.245367							1.48998	67.3215	5.32561							1.48998	68.5262	7.78235							1.48998	87.0062	15.6571
	2.68	0	0.245367							1.49287	64.5831	5.32643							1.49287	68.8731	7.78489							1.49287	69.9708	15.6561
	2.68	-0.1	0.244663							1.49577	65.8504	5.31842							1.49577	64.6992	7.77185							1.49577	58.7246	15.5743
	2.69	-0.5	0.244663							1.49866	58.2039	5.31844							1.49866	59.9539	7.77401							1.49866	67.7923	15.6317
	2.69	0	0.244663							1.50155	59.1827	5.31375							1.50155	51.3808	7.76179							1.50155	87.24	15.7075
	2.7	-0.4	0.243249							1.50444	52.39	5.30502							1.50444	50.6469	7.78095							1.50444	65.7077	15.6786
	2.7	0.1	0.243953							1.50734	54.8146	5.31429							1.50734	70.4954	7.80956							1.50734	96.5108	15.715
	2.71	-0.2	0.243953							1.51023	64.1508	5.33084							1.51023	50.2992	7.75085							1.51023	89.1769	15.6783
	2.72	-0.2	0.242539							1.51312	57.4915	5.30534							1.51312	58.6392	7.77187							1.51312	77.68	15.6334
	2.72	-0.1	0.244663							1.51602	49.8958	5.30218							1.51602	51.8608	7.76494							1.51602	80.4061	15.6518
	2.73	-0.1	0.242539							1.51891	51.1088	5.24712							1.51891	42.0085	7.67587							1.51891	73.4631	15.4979
	2.73	0	0.243249							1.5218	52.2408	5.21452							1.5218	55.8631	7.64301							1.5218	82.5769	15.3936
	2.74	-0.1	0.243953							1.5247	57.3235	5.20118							1.5247	60.0008	7.62831							1.5247	61.0662	15.3269
	2.74	0.5	0.243245							1.52759	43.0069	5.14888							1.52759	56.9169	7.5754							1.52759	86.7369	15.2865
	2.75	-0.3	0.241124							1.53048	46.4838	5.12898							1.53048	57.6969	7.5625							1.53048	100.201	15.2472
	2.75	-0.5	0.243249							1.53338	60.4435	5.15677							1.53338	62.0608	7.5435							1.53338	71.3385	15.1637
	2.76	0	0.241124							1.53627	51.9192	5.14078							1.53627	49.2677	7.52652							1.53627	71.1985	15.1934
	2.76	0.2	0.241124							1.53916	52.0696	5.14825							1.53916	56.0108	7.53525							1.53916	66.5077	15.1795
	2.77	0.5	0.242539							1.54206	44.0123	5.08515							1.54206	51.83	7.47132							1.54206	61.2323	15.0528
	2.77	-0.2	0.241835							1.54495	48.6492	5.08215							1.54495	55.3169	7.46708							1.54495	82.7354	15.0356
	2.78	-0.7	0.241133							1.54784	61.2981	5.09207							1.54784	53.7215	7.43335							1.54784	69.7846	15.0097
	2.78	0	0.242539							1.55074	51.1512	5.10205							1.55074	59.6269	7.48724							1.55074	60.7292	15.076
	2.79	-0.2	0.241835							1.55363	43.2804	5.11905							1.55363	41.9831	7.50622							1.55363	58.6339	15.1212
	2.79	-0.4	0.241835							1.55652	48.1742	5.13669							1.55652	62.5654	7.55423							1.55652	54.0185	15.1754
	2.8	-0.3	0.243249							1.55941	47.1061	5.15378							1.55941	52.9908	7.56341							1.55941	62.0092	15.2202
	2.8	0.1	0.241124							1.56231	48.9535	5.16219							1.56231	48.6154	7.55654							1.56231	57.7831	15.236
	2.81	0.2	0.23971							1.5652	52.1954	5.1534							1.5652	48.7831	7.54277							1.5652	77.2339	15.2307
	2.81	-0.3	0.241835							1.56809	55.1523	5.19294							1.56809	45.8031	7.58497							1.56809	46.48	15.2706
	2.82	0.4	0.23971							1.57099	39.0535	5.15341							1.57099	40.5485	7.58124							1.57099	72.6415	15.3057
	2.82	0	0.238296							1.57388	45.4623	5.16843							1.57388	53.9138	7.58901							1.57388	91.7108	15.3064
	2.83	-0.5	0.241835							1.57677	47.7646	5.17968							1.57677	50.6869	7.59531							1.57677	65.7123	15.2888
	2.83	0	0.23971							1.57967	50.0119	5.1792							1.57967	48.5377	7.57831							1.57967	29.1723	15.206
	2.84	-0.3	0.239006							1.58256	52.2946	5.19069							1.58256	44.5569	7.5748							1.58256	87.1492	15.3165
	2.84	-0.2	0.240421							1.58545	43.0061	5.16312							1.58545	50.6185	7.5855							1.58545	84.7754	15.317
	2.85	0.2	0.23971							1.58835	41.9346	5.18626							1.58835	47.6169	7.63758							1.58835	69.1708	15.3755
	2.86	-0.4	0.240421							1.59124	49.3008	5.1873							1.59124	42.6146	7.60232							1.59124	94.7723	15.379
	2.86	-0.3	0.241124							1.59413	42.7781	5.18919							1.59413	61.8108	7.63682							1.59413	59.6769	15.3409
	2.87	-0.2	0.238296							1.59703	51.4285	5.19599							1.59703	50.42	7.60391							1.59703	74.9061	15.3618
	2.87	-0.2	0.23971							1.59992	49.7058	5.19107							1.59992	53.8208	7.62159							1.59992	74.3908	15.3267
	2.88	-0.2	0.240421							1.60281	38.1877	5.17549							1.60281	40.7792	7.61991							1.60281	59.6708	15.3628
	2.88	-0.1	0.23971							1.60571	45.0458	5.19171							1.60571	59.1554	7.64111							1.60571	88.4492	15.3709
	2.89	-0.5	0.240421							1.6086	44.0804	5.18983							1.6086	55.6654	7.63222							1.6086	79.5538	15.3795
	2.89	-0.3	0.239006							1.61149	46.4061	5.19595							1.61149	39.8561	7.61019							1.61149	77.7754	15.3978
	2.9	0.1	0.238296							1.61438	53.3127	5.18925							1.61438	57.9731	7.61113							1.61438	84.9831	15.3045
	2.9	-0.5	0.237592							1.61728	49.6754	5.18107							1.61728	62.2161	7.60914							1.61728	97.0339	15.3529
	2.91	-0.2	0.23971							1.62017	43.2112	5.14935							1.62017	59.5646	7.57483							1.62017	72.7462	15.2454
	2.91	-0.3	0.236882							1.62306	52.1919	5.12469							1.62306	54.4123	7.51293							1.62306	82.6908	15.1219
	2.92	-0.1	0.239006							1.62596	46.3035	5.1067							1.62596	44.1223	7.48196							1.62596	39.8892	15.0552
	2.92	-0.3	0.239006							1.62885	46.745	5.04609							1.62885	58.84	7.41674							1.62885	65.1492	14.9189
	2.93	0	0.240421							1.63174	42.5258	5.02424							1.63174	63.2123	7.4085							1.63174	66.2061	14.9175
	2.93	0.2	0.245367							1.63464	39.1373	5.00751							1.63464	70.7961	7.41542							1.63464	58.28	14.8788
	2.94	-0.1	0.246781							1.63753	58.6989	5.03962							1.63753	57.4915	7.38019							1.63753	79.7262	14.8532
	2.94	-0.4	0.248906							1.64042	45.5531	5.01738							1.64042	68.4	7.36874							1.64042	86.7569	14.8272
	2.95	-0.5	0.251734							1.64332	51.1627	5.00636							1.64332	47.6954	7.32313							1.64332	89.5892	14.7842
	2.95	-0.3	0.251734							1.64621	51.4785	4.99186							1.64621	60.0831	7.33487							1.64621	81.6692	14.7721
	2.96	-0.6	0.25386							1.6491	48.0365	4.97378							1.6491	49.7785	7.30344							1.6491	78.1723	14.6942
	2.96	-0.2	0.255977							1.652	43.3585	4.94855							1.652	56.4646	7.28771							1.652	66.7661	14.6693
	2.97	0	0.255977							1.65489	55.9981	4.9694							1.65489	41.9708	7.255							1.65489	59.0939	14.6376
	2.97	-0.2	0.258805							1.65778	47.3481	4.96331							1.65778	47.5785	7.27053							1.65778	80.7339	14.6879
	2.98	-0.5	0.260219							1.66068	47.2192	4.93691							1.66068	46.1954	7.24181							1.66068	52.4231	14.5678
	2.98	-0.2	0.258805							1.66357	47.0965	4.92906							1.66357	42.9477	7.22379							1.66357	76.6985	14.5618
	2.99	-0.2	0.260219							1.66646	43.0858	4.90432							1.66646	43.9731	7.20195							1.66646	61.0277	14.5143
	2.99	0.3	0.259509							1.66935	49.2739	4.91445							1.66935	49.2131	7.189							1.66935	79.8062	14.5153
	3	0	0.254562							1.67225	51.5519	4.90693							1.67225	43.7454	7.17556							1.67225	65.6646	14.5094
	3.01	-0.1	0.252438							1.67514	53.5535	4.91701							1.67514	50.3146	7.19816							1.67514	102.675	14.5328
	3.01	-0.4	0.251734							1.67803	50.9831	4.88667							1.67803	52.59	7.17727							1.67803	65.3246	14.4482
	3.02	-0.1	0.251024							1.68093	39.4696	4.86716							1.68093	58.2538	7.17955							1.68093	66.7969	14.4405
	3.02	-0.3	0.247491							1.68382	48.3146	4.88605							1.68382	57.4277	7.17145							1.68382	91.2462	14.4478
	3.03	-0.1	0.25032							1.68671	50.7585	4.89211							1.68671	51.4623	7.15491							1.68671	79.0415	14.4588
	3.03	0.2	0.246073							1.68961	38.4231	4.84646							1.68961	41.6761	7.12987							1.68961	77.3954	14.3938
	3.04	-0.1	0.246077							1.6925	46.6331	4.86482							1.6925	43.2931	7.13324							1.6925	49.82	14.3568
	3.04	-0.2	0.248196							1.69539	44.0577	4.86937							1.69539	53.9277	7.14289							1.69539	89.4	14.4214
	3.05	-0.3	0.246077							1.69829	45.2054	4.84633							1.69829	43.1385	7.11714							1.69829	70.38	14.3653
	3.05	0.1	0.243953							1.70118	53.4615	4.83692							1.70118	41.8638	7.07312							1.70118	93.1277	14.2968
	3.06	-0.7	0.248203							1.70407	50.0696	4.85145							1.70407	38.2223	7.07601							1.70407	40.5585	14.2795
	3.06	-0.4	0.246077							1.70697	43.1881	4.82492							1.70697	41.5369	7.08078							1.70697	58.5954	14.2811
	3.07	-0.1	0.246781							1.70986	42.0388	4.82508							1.70986	53.18	7.08684							1.70986	82.6015	14.3096
	3.07	-0.1	0.25032							1.71275	36.8969	4.80685							1.71275	45.1954	7.07784							1.71275	73.7231	14.2747
	3.08	0	0.248196							1.71565	40.5823	4.79781							1.71565	40.6823	7.04969							1.71565	55.8077	14.2216
	3.08	-0.1	0.246781							1.71854	46.5204	4.80822							1.71854	45.2031	7.05619							1.71854	69.0092	14.1944
	3.09	-0.4	0.247491							1.72143	45.6254	4.79098							1.72143	42.1769	7.01612							1.72143	69.0385	14.1645
	3.09	-0.2	0.246077							1.72432	44.2773	4.78834							1.72432	45.5423	7.03652							1.72432	67.1338	14.188
	3.1	0.3	0.245367							1.72722	37.5096	4.77474							1.72722	33.6569	7.00808							1.72722	82.4923	14.1823
	3.1	-0.3	0.246077							1.73011	39.5065	4.76912							1.73011	50.0069	7.02116							1.73011	63.7615	14.1238
	3.11	0	0.243953							1.733	45.3623	4.76536							1.733	38.0808	6.98998							1.733	58.34	14.1072
	3.11	-0.3	0.245367							1.7359	38.5331	4.74762							1.7359	43.6592	6.96436							1.7359	58.3492	14.0769
	3.12	0	0.246781							1.73879	25.9369	4.7138							1.73879	49.0415	6.97511							1.73879	59.9185	14.0676
	3.12	-0.1	0.243953							1.74168	40.19	4.75236							1.74168	35.6823	6.9739							1.74168	66.3892	14.084
	3.13	-0.5	0.244663							1.74458	42.4427	4.74486							1.74458	40.9715	6.96405							1.74458	58.92	14.0461
	3.13	-0.1	0.245367							1.74747	54.0731	4.75595							1.74747	44.4354	6.94498							1.74747	66.7046	14.0328
	3.14	-0.1	0.241835							1.75036	42.9465	4.71816							1.75036	49.1046	6.93113							1.75036	58.2723	13.9712
	3.15	-0.2	0.243249							1.75326	46.8488	4.71647							1.75326	39.8408	6.91233							1.75326	56.8462	13.9504
	3.15	-0.2	0.242539							1.75615	42.6723	4.71245							1.75615	46.2577	6.92232							1.75615	90.2185	13.9789
	3.16	-0.3	0.241124							1.75904	49.8523	4.72005							1.75904	40.8431	6.90933							1.75904	58.9061	13.9606
	3.16	-0.7	0.241835							1.76194	37.1719	4.67081							1.76194	35.3239	6.86985							1.76194	42.8615	13.8616
	3.17	-0.3	0.240421							1.76483	43.2104	4.70751							1.76483	33.5223	6.90024							1.76483	69.1185	13.9435
	3.17	-0.1	0.23971							1.76772	39.0023	4.67498							1.76772	48.6992	6.88241							1.76772	76.0246	13.8878
	3.18	0.1	0.241124							1.77062	44.1542	4.68523							1.77062	41.3285	6.87873							1.77062	53.8123	13.8632
	3.18	0	0.241124							1.77351	45.2827	4.68309							1.77351	47.6469	6.86555							1.77351	71.0646	13.8289
	3.19	-0.4	0.239006							1.7764	31.8408	4.6537							1.7764	50.3877	6.86847							1.7764	72.0108	13.8577
	3.19	-0.1	0.241124							1.7793	39.0927	4.6622							1.7793	29.9292	6.83632							1.7793	47.7108	13.8366
	3.2	0	0.23971							1.78219	36.9012	4.64583							1.78219	31.1923	6.82944							1.78219	52.7846	13.7772
	3.2	0.1	0.23971							1.78508	29.3773	4.61619							1.78508	45.6785	6.84406							1.78508	44.9431	13.7647
	3.21	0	0.241124							1.78797	41.3554	4.64233							1.78797	44.5169	6.82202							1.78797	31.5985	13.732
	3.21	-0.3	0.240421							1.79087	41.0342	4.62919							1.79087	50.2454	6.8373							1.79087	69.0985	13.7458
	3.22	-0.1	0.239006							1.79376	42.0781	4.65268							1.79376	26.1431	6.80307							1.79376	62.5692	13.7481
	3.22	-0.4	0.241835							1.79665	33.69	4.61732							1.79665	43.2492	6.80107							1.79665	68.6646	13.76
	3.23	-0.1	0.241124							1.79955	32.2565	4.61638							1.79955	48.0739	6.80565							1.79955	43.4508	13.7005
	3.23	-0.3	0.23971							1.80244	36.6827	4.62368							1.80244	46.3531	6.81867							1.80244	69.5723	13.7343
	3.24	-0.8	0.241133							1.80533	41.0461	4.61527							1.80533	31.4261	6.76828							1.80533	26.1815	13.6545
	3.24	0.4	0.23971							1.80823	36.0508	4.62303							1.80823	46.5815	6.80812							1.80823	57.3139	13.7352
	3.25	-0.1	0.239006							1.81112	38.8019	4.60815							1.81112	52.0331	6.7946							1.81112	54.0231	13.6627
	3.25	-0.2	0.241835							1.81401	37.1065	4.60018							1.81401	34.5608	6.76582							1.81401	51.5061	13.6561
	3.26	0.1	0.241124							1.81691	41.1254	4.59565							1.81691	50.7177	6.76338							1.81691	40.9415	13.6174
	3.26	-0.5	0.239006							1.8198	32.4681	4.58452							1.8198	37.8146	6.74753							1.8198	68.4723	13.6479
	3.27	0.1	0.241835							1.82269	32.5242	4.56643							1.82269	36.5315	6.72665							1.82269	47.7338	13.5725
	3.27	-0.3	0.240421							1.82559	36.525	4.58344							1.82559	63.6585	6.77193							1.82559	68.9262	13.5967
	3.28	-0.2	0.240421							1.82848	32.2904	4.57067							1.82848	45.6823	6.7394							1.82848	76.2554	13.6019
	3.29	-0.1	0.242539							1.83137	43.3811	4.56859							1.83137	38.5838	6.70324							1.83137	49.5815	13.5425
	3.29	-0.1	0.240421							1.83427	41.8935	4.56754							1.83427	39.72	6.71126							1.83427	70.5646	13.5484
	3.3	-0.1	0.239006							1.83716	32.3427	4.54173							1.83716	36.8692	6.68658							1.83716	65.3523	13.5058
	3.3	-0.5	0.241835							1.84005	46.8338	4.57776							1.84005	34.8285	6.69627							1.84005	71.2677	13.5235
	3.31	-0.3	0.240421							1.84294	32.8839	4.53716							1.84294	33.5577	6.67375							1.84294	73.8	13.5114
	3.31	-0.2	0.23971							1.84584	27.0812	4.52961							1.84584	39.3608	6.68831							1.84584	67.3508	13.5151
	3.32	-0.6	0.241835							1.84873	38.9581	4.54131							1.84873	33.3915	6.66606							1.84873	38.3723	13.4214
	3.32	-0.4	0.239006							1.85162	36.7311	4.51888							1.85162	30.0523	6.63813							1.85162	69.3831	13.4623
	3.33	-0.3	0.240421							1.85452	38.0792	4.53175							1.85452	40.9223	6.66186							1.85452	59.3231	13.4387
	3.33	-0.3	0.241835							1.85741	38.1446	4.52039							1.85741	39.0085	6.65674							1.85741	45.7692	13.4011
	3.34	-0.2	0.239006							1.8603	36.3973	4.52065							1.8603	31.0569	6.64023							1.8603	55.8954	13.4212
	3.34	-0.1	0.240421							1.8632	35.8058	4.51626							1.8632	40.1954	6.66035							1.8632	53.7969	13.4102
	3.35	-0.1	0.241124							1.86609	37.9588	4.5041							1.86609	40.4777	6.62717							1.86609	58.3323	13.3734
	3.35	-0.2	0.238296							1.86898	34.8219	4.49094							1.86898	43.6061	6.62135							1.86898	47.2446	13.3604
	3.36	-0.2	0.241124							1.87188	37.6319	4.50022							1.87188	40.4769	6.61821							1.87188	63.9846	13.3725
	3.36	-0.5	0.239006							1.87477	33.3877	4.48656							1.87477	47.7662	6.61232							1.87477	56.2739	13.3434
	3.37	-0.4	0.240421							1.87766	48.0877	4.52312							1.87766	34.6269	6.61672							1.87766	73.4539	13.3714
	3.37	-0.5	0.241835							1.88056	35.0939	4.4901							1.88056	31.3477	6.60962							1.88056	86.9585	13.3875
	3.38	-0.1	0.242539							1.88345	33.6977	4.51212							1.88345	28.3085	6.64583							1.88345	71.4846	13.4434
	3.38	-0.3	0.239006							1.88634	31.0131	4.53099							1.88634	33.6123	6.66219							1.88634	46.2646	13.4665
	3.39	-0.4	0.241835							1.88924	35.6304	4.55958							1.88924	30.61	6.68821							1.88924	42.4754	13.4995
	3.39	-0.4	0.240421							1.89213	36.7173	4.57563							1.89213	33.1869	6.72133							1.89213	50.6769	13.5655
	3.4	-0.4	0.240421							1.89502	37.0827	4.58503							1.89502	19.2746	6.72205							1.89502	56.1508	13.6189
	3.4	-0.3	0.241124							1.89791	28.6554	4.55816							1.89791	38.0915	6.72866							1.89791	62.2077	13.6045
	3.41	-0.3	0.240421							1.90081	30.9792	4.57688							1.90081	30.8823	6.72979							1.90081	49.0446	13.5863
	3.41	-0.2	0.240421							1.9037	32.8119	4.56601							1.9037	33.4823	6.70495							1.9037	52.1769	13.5297
	3.42	-0.3	0.241835							1.90659	33.0077	4.57145							1.90659	49.2062	6.73447							1.90659	49.38	13.5874
	3.42	0.2	0.241124							1.90949	32.0754	4.5828							1.90949	40.8523	6.76742							1.90949	78.3769	13.6642
	3.43	-0.3	0.241124							1.91238	39.2531	4.59059							1.91238	33.1592	6.73506							1.91238	68.2477	13.6418
	3.44	-0.6	0.241835							1.91527	33.5781	4.57877							1.91527	47.6761	6.74709							1.91527	57.7631	13.6043
	3.44	0.3	0.241124							1.91817	36.2811	4.58062							1.91817	41.1369	6.74862							1.91817	58.9954	13.5957
	3.45	-0.1	0.241124							1.92106	28.7146	4.55657							1.92106	48.0569	6.73494							1.92106	58.3015	13.5752
	3.45	-0.1	0.242539							1.92395	37.9465	4.5482							1.92395	39.0854	6.67844							1.92395	82.8646	13.5227
	3.46	-0.4	0.240421							1.92685	32.2719	4.50687							1.92685	40.3192	6.65125							1.92685	33.9477	13.4058
	3.46	-0.4	0.240421							1.92974	42.2031	4.54252							1.92974	36.2923	6.65726							1.92974	48.22	13.4357
	3.47	-0.4	0.243249							1.93263	44.4154	4.5064							1.93263	42.1669	6.61368							1.93263	75.7569	13.3483
	3.47	0.1	0.241124							1.93553	31.4027	4.47225							1.93553	42.4577	6.5927							1.93553	62.4523	13.3156
	3.48	0.2	0.241831							1.93842	36.0973	4.48614							1.93842	46.7569	6.6185							1.93842	64.5215	13.3485
	3.48	-0.4	0.241835							1.94131	33.6327	4.47587							1.94131	38.9069	6.58546							1.94131	38.9431	13.2987
	3.49	0.1	0.241124							1.94421	37.4819	4.48972							1.94421	29.6254	6.59592							1.94421	43.1277	13.3227
	3.49	0	0.23971							1.9471	37.5958	4.47823							1.9471	29.3492	6.5698							1.9471	43.4308	13.2596
	3.5	-0.2	0.242539							1.94999	36.15	4.46539							1.94999	35.8485	6.56993							1.94999	43.9661	13.2598
	3.5	-0.2	0.241124							1.95288	32.3758	4.46277							1.95288	37.6192	6.5655							1.95288	63.7861	13.2734
	3.51	0.1	0.241124							1.95578	32.28	4.45398							1.95578	37.4392	6.56044							1.95578	44.2877	13.2458
	3.51	-0.5	0.242547							1.95867	40.3958	4.4536							1.95867	33.74	6.5354							1.95867	42.5154	13.1956
	3.52	-0.4	0.241835							1.96156	33.2715	4.46358							1.96156	40.3715	6.57181							1.96156	78.5538	13.2474
	3.52	-0.5	0.240421							1.96446	32.2858	4.43668							1.96446	41.2708	6.54627							1.96446	33.5277	13.181
	3.53	-0.2	0.242539							1.96735	33.0458	4.44806							1.96735	33.7777	6.55008							1.96735	41.7277	13.2111
	3.53	-0.1	0.241835							1.97024	36.8331	4.44215							1.97024	34.6654	6.52825							1.97024	41.0692	13.1661
	3.54	-0.1	0.241835							1.97314	36.7369	4.42377							1.97314	43.4462	6.51015							1.97314	55.0061	13.1409
	3.54	-0.1	0.243249							1.97603	33.7439	4.42497							1.97603	56.4754	6.52821							1.97603	47.8585	13.1168
	3.55	0	0.241124							1.97892	30.2438	4.42206							1.97892	26.1654	6.50914							1.97892	42.3661	13.1528
	3.55	-0.2	0.241835							1.98182	29.5812	4.41524							1.98182	48.2892	6.52517							1.98182	58.8631	13.144
	3.56	0	0.242539							1.98471	21.3623	4.37943							1.98471	38.5708	6.49032							1.98471	57.0785	13.0917
	3.56	-0.3	0.241835							1.9876	28.7681	4.38918							1.9876	41.3908	6.48199							1.9876	47.3831	13.0829
	3.57	-0.6	0.241835							1.9905	33.7565	4.39517							1.9905	35.6339	6.48219							1.9905	61.1615	13.0746
	3.58	-0.1	0.242539							1.99339	29.3119	4.38395							1.99339	39.1385	6.46626							1.99339	67.7985	13.0482
	3.58	0	0.242539							1.99628	28.4231	4.37415							1.99628	42.0146	6.46275							1.99628	56.4462	13.0538
	3.59	-0.2	0.241835							1.99918	30.6439	4.38722							1.99918	40.3008	6.47022							1.99918	48.9969	13.0591
	3.59	-0.2	0.242539							2.00207	39.9412	4.40316							2.00207	37.5892	6.45972							2.00207	60.6508	13.0389
	3.6	-0.4	0.241835							2.00496	32.7512	4.37912							2.00496	46.1146	6.45324							2.00496	49.8123	13.0009
	3.6	-0.4	0.243249							2.00785	33.4681	4.3633							2.00785	38.1492	6.41937							2.00785	46.5677	12.9528
	3.61	-0.2	0.242539							2.01075	31.0858	4.35932							2.01075	47.0138	6.42868							2.01075	69.4415	12.9844
	3.61	0	0.241835							2.01364	32.4612	4.36259							2.01364	43.29	6.43834							2.01364	59.3708	12.9865
	3.62	-0.2	0.241835							2.01653	32.4142	4.37693							2.01653	32.0377	6.43885							2.01653	45.9092	12.9952
	3.62	-0.1	0.242539							2.01943	26.5696	4.33774							2.01943	41.8	6.40933							2.01943	56.9769	12.929
	3.63	-0.2	0.241124							2.02232	31.2161	4.33927							2.02232	43.9754	6.40331							2.02232	62.9523	12.894
	3.63	-1	0.243961							2.02521	30.3058	4.33957							2.02521	41.2877	6.3998							2.02521	60.5692	12.9215
	3.64	-0.4	0.241835							2.02811	29.6585	4.33924							2.02811	41.2192	6.41034							2.02811	34.4985	12.8805
	3.64	0.1	0.242539							2.031	31.5765	4.32708							2.031	34.5692	6.3929							2.031	47.8569	12.8786
	3.65	-0.2	0.242539							2.03389	28.7781	4.3208							2.03389	35.0669	6.3759							2.03389	38.8677	12.8589
	3.65	-0.4	0.241835							2.03679	35.1292	4.33687							2.03679	34.3123	6.37807							2.03679	43.9985	12.8852
	3.66	-0.2	0.240421							2.03968	36.6865	4.33028							2.03968	35.2362	6.36051							2.03968	65.3323	12.8768
	3.66	-0.7	0.242547							2.04257	33.9815	4.31552							2.04257	36.5669	6.35849							2.04257	69.7723	12.8552
	3.67	-0.1	0.242539							2.04547	35.1142	4.31312							2.04547	24.5677	6.33905							2.04547	57.7508	12.8207
	3.67	-0.4	0.241835							2.04836	27.9089	4.30402							2.04836	37.9408	6.36054							2.04836	44.2739	12.8257
	3.68	-0.3	0.243249							2.05125	23.195	4.28595							2.05125	35.5031	6.33943							2.05125	48.4108	12.7927
	3.68	-0.5	0.243249							2.05415	28.7673	4.30278							2.05415	24.6261	6.33266							2.05415	76.9985	12.8426
	3.69	0	0.242539							2.05704	28.3719	4.28782							2.05704	33.8969	6.3247							2.05704	57.2277	12.756
	3.69	-0.3	0.243249							2.05993	34.4527	4.30144							2.05993	28.5123	6.31111							2.05993	44.8215	12.7505
	3.7	-0.1	0.243953							2.06282	32.1704	4.32497							2.06282	33.4677	6.37322							2.06282	26.0477	12.8543
	3.7	-0.4	0.241835							2.06572	41.0281	4.35945							2.06572	37.6108	6.4077							2.06572	73.6754	12.9219
	3.71	-0.5	0.246077							2.06861	33.6739	4.3479							2.06861	33.8323	6.40333							2.06861	37.9354	12.9208
	3.71	-0.3	0.241835							2.0715	35.7904	4.35263							2.0715	37.7531	6.4026							2.0715	71.4754	12.9505
	3.72	-0.1	0.242539							2.0744	32.8638	4.36797							2.0744	40.9338	6.43233							2.0744	48.9738	12.955
	3.73	-0.5	0.244663							2.07729	35.4489	4.36402							2.07729	36.6362	6.42845							2.07729	52.9185	12.9642
	3.73	-0.1	0.243953							2.08018	31.6223	4.35648							2.08018	43.3808	6.42029							2.08018	36.9138	12.9383
	3.74	-0.5	0.243249							2.08308	24.8654	4.3524							2.08308	25.8015	6.41761							2.08308	55.6061	13.0006
	3.74	0	0.245367							2.08597	36.2139	4.38191							2.08597	25.4092	6.42648							2.08597	34.1092	12.9823
	3.75	-0.4	0.243249							2.08886	27.95	4.36306							2.08886	29.8339	6.43433							2.08886	51.6492	13.0041
	3.75	-0.3	0.251734							2.09176	27.0539	4.36702							2.09176	37.2815	6.45275							2.09176	54.1985	13.0195
	3.76	-0.4	0.254562							2.09465	30.4127	4.37105							2.09465	32.4092	6.42911							2.09465	64.6446	12.9874
	3.76	-0.1	0.255977							2.09754	28.4546	4.37739							2.09754	29.5238	6.45085							2.09754	69.8492	13.0718
	3.77	-0.2	0.260219							2.10044	22.4746	4.3533							2.10044	22.8431	6.41899							2.10044	52.1169	12.9918
	3.77	-0.5	0.260219							2.10333	29.8873	4.39045							2.10333	32.6292	6.46784							2.10333	50.3661	13.0609
	3.78	0	0.260219							2.10622	30.3889	4.39525							2.10622	26.4861	6.46504							2.10622	81.52	13.1035
	3.78	-0.1	0.262338							2.10912	27.2008	4.37157							2.10912	25.9515	6.4367							2.10912	48.4	13.0273
	3.79	-0.2	0.263047							2.11201	26.4677	4.37864							2.11201	39.4992	6.48821							2.11201	52.3261	13.078
	3.79	0.1	0.262338							2.1149	33.8331	4.38595							2.1149	33.4777	6.45987							2.1149	46.2385	13.0292
	3.8	-0.3	0.264462							2.1178	24.3788	4.36775							2.1178	25.4546	6.44081							2.1178	60.4215	13.0286
	3.8	0.1	0.263752							2.12069	30.9769	4.39355							2.12069	30.7154	6.46832							2.12069	43.0862	13.0424
	3.81	-0.5	0.264462							2.12358	26.2577	4.37662							2.12358	32.1454	6.45949							2.12358	40.9046	13.0334
	3.81	-0.6	0.262345							2.12647	28.4304	4.37465							2.12647	40.62	6.46305							2.12647	61.7985	13.0421
	3.82	-0.2	0.256681							2.12937	33.0023	4.38892							2.12937	32.3646	6.44733							2.12937	65.2462	13.0346
	3.82	0.1	0.252438							2.13226	33.8054	4.35901							2.13226	32.6339	6.40791							2.13226	45.3646	12.9498
	3.83	-0.3	0.254562							2.13515	34.0919	4.3279							2.13515	38.8939	6.37761							2.13515	58.7846	12.8871
	3.83	-0.5	0.254562							2.13805	38.9162	4.32214							2.13805	37.3992	6.35666							2.13805	51.5954	12.8278
	3.84	-0.1	0.251024							2.14094	26.0088	4.29864							2.14094	37.5761	6.35091							2.14094	47.9631	12.8146
	3.84	-0.2	0.253148							2.14383	31.1692	4.29594							2.14383	34.5446	6.32469							2.14383	45.6954	12.7543
	3.85	-0.1	0.251734							2.14673	32.8258	4.29043							2.14673	34.1715	6.32193							2.14673	41.4785	12.7398
	3.85	-0.4	0.251734							2.14962	25.5908	4.26471							2.14962	32.8846	6.31026							2.14962	53.2215	12.7131
	3.86	-0.4	0.253148							2.15251	32.8804	4.2805							2.15251	33.9085	6.30257							2.15251	48.1077	12.7255
	3.87	-0.2	0.251734							2.15541	27.5085	4.2664							2.15541	33.8638	6.29337							2.15541	42.4908	12.7052
	3.87	0	0.251024							2.1583	26.415	4.25656							2.1583	41.3354	6.2928							2.1583	49.8338	12.6824
	3.88	0.2	0.253852							2.16119	32.1808	4.26075							2.16119	44.5331	6.27986							2.16119	72.7154	12.6772
	3.88	-0.2	0.251734							2.16409	22.9223	4.26517							2.16409	26.1592	6.30026							2.16409	69.4123	12.762
	3.89	-0.6	0.251734							2.16698	22.6527	4.27465							2.16698	34.7569	6.33152							2.16698	40.5569	12.766
[truncated: 796 more rows]

## Sheet: FigS6
PC1	PC2
-32.3993	131.859
-71.3709	42.7324
-0.00788984	31.211
-46.4874	68.2123
[truncated: 638 more rows]

## Sheet: FigS7
wave_number	fsc_nomask	fsc_loosemask	fsc_tightmask	fsc_noisesub_raw	fsc_noisesub_true	fsc_noisesub				.color 0.06420 0 0.93580
[truncated: 4,711 more rows]

[truncated: 11 more sheets: FigS8, FigS14, FigS15, FigS16, FigS17, FigS18, FigS19, FigS20, FigS22 and S24, FigS23, FigS27]
